# Supplementary material for: Enhancing heat stress tolerance in Lanzhou lily (Lilium davidii var. unicolor) with Trichokonins isolated from Trichoderma longibrachiatum SMF2
Source: Front Plant Sci. 2023 Jun 7;14:1182977. doi: 10.3389/fpls.2023.1182977 (PMC10282843; doi:10.3389/fpls.2023.1182977)
Supplement: Supplementary file 5 [file DataSheet_5.xlsx]

## Sheet: The 50 most highly induced gene
Supplementary Table 2 The 50 most highly induced genes following HS+TKs treatment compared with HS treatment
Gene ID	HS_1 FPKM	HS_2 FPKM	HS_2 FPKM	HS+TKs_1 FPKM	HS+TKs_2 FPKM	HS+TKs_3 FPKM	TFs	PRG	Kegg Orthology	Nt	Nr	Pfam	GO
CL4747.Contig6_All	1673.93	1581.13	1518.45	0	0	0.21	0	0	0	0	0	0	0
Unigene2734_All	0	0	0	94.68	94.43	93.04	0	0	K19626//inversin;K06694//26S proteasome non-ATPase regulatory subunit 10;K06694//26S proteasome non-ATPase regulatory subunit 10;K06694//26S proteasome non-ATPase regulatory subunit 10;K19626//inversin	0	ankyrin-1 [Phoenix dactylifera]	Ankyrin repeat	0
CL6888.Contig1_All	0.06	0.05	0.03	611.87	611.56	609.13	0	0	0	0	0	Viral methyltransferase	0
Unigene30745_All	884.74	830.97	816.14	0	0.24	0	0	0	0	0	0	0	0
CL633.Contig9_All	0	0	0	32.21	32.83	29.28	0	0	K09487//heat shock protein 90kDa beta+ko04141//Protein processing in endoplasmic reticulum+ko04626//Plant-pathogen interaction;K09487//heat shock protein 90kDa beta+ko04141//Protein processing in endoplasmic reticulum+ko04626//Plant-pathogen interaction;K09487//heat shock protein 90kDa beta+ko04141//Protein processing in endoplasmic reticulum+ko04626//Plant-pathogen interaction;K09487//heat shock…	XM_010936777.2 PREDICTED: Elaeis guineensis endoplasmin homolog (LOC105055072), mRNA	Chaperone protein htpG family protein isoform 1 [Theobroma cacao]	Hsp90 protein	GO:0006457//protein folding;GO:0005524//ATP binding;GO:0051082//unfolded protein binding
Unigene7112_All	0	0	0	23.64	29.35	23.23	0	heat shock cognate protein 70-1 (best arabidopsis hit)	K09490//heat shock 70kDa protein 5+ko04141//Protein processing in endoplasmic reticulum+ko03060//Protein export;K09490//heat shock 70kDa protein 5+ko04141//Protein processing in endoplasmic reticulum+ko03060//Protein export;K09490//heat shock 70kDa protein 5+ko04141//Protein processing in endoplasmic reticulum+ko03060//Protein export;K09490//heat shock 70kDa protein 5+ko04141//Protein processing …	XM_010936528.2 PREDICTED: Elaeis guineensis luminal-binding protein 4 (LOC105054898), mRNA	PREDICTED: luminal-binding protein 4 [Elaeis guineensis]	Hsp70 protein	GO:0005524//ATP binding
Unigene13941_All	0	0	0	21.71	20.16	26.83	0	heat shock cognate protein 70-1 (best arabidopsis hit)	K09490//heat shock 70kDa protein 5+ko04141//Protein processing in endoplasmic reticulum+ko03060//Protein export;K09490//heat shock 70kDa protein 5+ko04141//Protein processing in endoplasmic reticulum+ko03060//Protein export;K09490//heat shock 70kDa protein 5+ko04141//Protein processing in endoplasmic reticulum+ko03060//Protein export;K09490//heat shock 70kDa protein 5+ko04141//Protein processing …	XM_010936528.2 PREDICTED: Elaeis guineensis luminal-binding protein 4 (LOC105054898), mRNA	PREDICTED: luminal-binding protein 2 [Musa acuminata subsp. malaccensis]	Hsp70 protein	GO:0005524//ATP binding
CL8052.Contig1_All	0	0	0	67.24	64.52	64.45	0	0	K15382//solute carrier family 50 (sugar transporter);K15382//solute carrier family 50 (sugar transporter);K15382//solute carrier family 50 (sugar transporter);K15382//solute carrier family 50 (sugar transporter);K15382//solute carrier family 50 (sugar transporter)	XM_020405538.1 PREDICTED: Asparagus officinalis bidirectional sugar transporter SWEET13-like (LOC109837341), mRNA	bidirectional sugar transporter SWEET13-like [Asparagus officinalis]	Sugar efflux transporter for intercellular exchange	GO:0008643//carbohydrate transport;GO:0016021//integral component of membrane;GO:0005886//plasma membrane
Unigene5831_All	0	0	0	17.39	16.54	14.83	0	heat shock cognate protein 70-1 (best arabidopsis hit)	K09490//heat shock 70kDa protein 5+ko04141//Protein processing in endoplasmic reticulum+ko03060//Protein export;K09490//heat shock 70kDa protein 5+ko04141//Protein processing in endoplasmic reticulum+ko03060//Protein export;K09490//heat shock 70kDa protein 5+ko04141//Protein processing in endoplasmic reticulum+ko03060//Protein export;K09490//heat shock 70kDa protein 5+ko04141//Protein processing …	XM_010936528.2 PREDICTED: Elaeis guineensis luminal-binding protein 4 (LOC105054898), mRNA	PREDICTED: luminal-binding protein 2 [Musa acuminata subsp. malaccensis]	Hsp70 protein	GO:0005524//ATP binding
CL1598.Contig9_All	0	0	0.01	9.06	14.96	12.44	0	0	0	0	hypothetical protein MNEG_8266, partial [Monoraphidium neglectum] >KIY99694.1 hypothetical protein MNEG_8266, partial [Monoraphidium neglectum]	RNA dependent RNA polymerase	0
CL5650.Contig2_All	0	0	0	72.19	79.22	80.76	0	0	0	0	0	Translocated intimin receptor (Tir) C-terminus	0
Unigene14217_All	0	0	0	13.46	12.67	12.93	0	heat shock cognate protein 70-1 (best arabidopsis hit)	K09490//heat shock 70kDa protein 5+ko04141//Protein processing in endoplasmic reticulum+ko03060//Protein export;K09490//heat shock 70kDa protein 5+ko04141//Protein processing in endoplasmic reticulum+ko03060//Protein export;K09490//heat shock 70kDa protein 5+ko04141//Protein processing in endoplasmic reticulum+ko03060//Protein export;K09490//heat shock 70kDa protein 5+ko04141//Protein processing …	AM455871.1 Vitis vinifera, whole genome shotgun sequence, contig VV78X168829.30, clone ENTAV 115	PREDICTED: luminal-binding protein 2 [Musa acuminata subsp. malaccensis]	Hsp70 protein	0
Unigene39295_All	83.61	83.57	80.77	0	0	0	0	0	0	0	0	0	0
Unigene9502_All	24.64	13.21	17.77	0	0	0	0	0	K03283//heat shock 70kDa protein 1/2/6/8+ko03040//Spliceosome+ko04144//Endocytosis+ko04141//Protein processing in endoplasmic reticulum;K03283//heat shock 70kDa protein 1/2/6/8+ko03040//Spliceosome+ko04144//Endocytosis+ko04141//Protein processing in endoplasmic reticulum;K03283//heat shock 70kDa protein 1/2/6/8+ko03040//Spliceosome+ko04144//Endocytosis+ko04141//Protein processing in endoplasmic r…	XM_010931758.2 PREDICTED: Elaeis guineensis stromal 70 kDa heat shock-related protein, chloroplastic (LOC105051365), mRNA	PREDICTED: stromal 70 kDa heat shock-related protein, chloroplastic [Elaeis guineensis]	Hsp70 protein	GO:0006457//protein folding;GO:0006986//response to unfolded protein;GO:0005524//ATP binding;GO:0051085//chaperone cofactor-dependent protein refolding;GO:0031072//heat shock protein binding;GO:0034620//cellular response to unfolded protein;GO:0034605//cellular response to heat;GO:0005737//cytoplasm;GO:0042623//ATPase activity, coupled;GO:0051787//misfolded protein binding;GO:0051082//unfolded pr…
CL1598.Contig16_All	0	0.01	0	15.03	16.7	15.4	0	0	0	0	0	RNA dependent RNA polymerase	0
Unigene11385_All	0	0	0	14.37	12.11	11.82	0	heat shock cognate protein 70-1 (best arabidopsis hit)	K09490//heat shock 70kDa protein 5+ko04141//Protein processing in endoplasmic reticulum+ko03060//Protein export;K09490//heat shock 70kDa protein 5+ko04141//Protein processing in endoplasmic reticulum+ko03060//Protein export;K09490//heat shock 70kDa protein 5+ko04141//Protein processing in endoplasmic reticulum+ko03060//Protein export;K09490//heat shock 70kDa protein 5+ko04141//Protein processing …	XM_010936528.2 PREDICTED: Elaeis guineensis luminal-binding protein 4 (LOC105054898), mRNA	PREDICTED: luminal-binding protein 2 [Musa acuminata subsp. malaccensis]	Hsp70 protein	0
Unigene8539_All	0	0	0	24.98	28.98	31.94	0	0	0	0	hypothetical protein Csa_2G354810 [Cucumis sativus]	0	0
CL13272.Contig5_All	0	0	0	11.64	11.54	9.21	0	0	K12897//transformer-2 protein+ko03040//Spliceosome;K12897//transformer-2 protein+ko03040//Spliceosome;K12897//transformer-2 protein+ko03040//Spliceosome;K12897//transformer-2 protein+ko03040//Spliceosome;K12897//transformer-2 protein+ko03040//Spliceosome	XM_021450730.1 PREDICTED: Sorghum bicolor serine/arginine-rich splicing factor SR45a (LOC110431601), transcript variant X6, mRNA	PREDICTED: serine/arginine-rich splicing factor SR45a isoform X1 [Elaeis guineensis]	0	GO:0003723//RNA binding
Unigene42623_All	0.14	0.22	0	451.17	452.07	444.75	0	0	0	0	0	0	0
CL13272.Contig30_All	0	0	0	7.88	7.38	7.43	0	0	K12897//transformer-2 protein+ko03040//Spliceosome;K12897//transformer-2 protein+ko03040//Spliceosome;K12897//transformer-2 protein+ko03040//Spliceosome;K12897//transformer-2 protein+ko03040//Spliceosome;K12897//transformer-2 protein+ko03040//Spliceosome	AP015044.1 Vigna angularis var. angularis DNA, chromosome 11, almost complete sequence, cultivar: Shumari	PREDICTED: serine/arginine-rich splicing factor SR45a isoform X4 [Malus domestica]	0	GO:0003723//RNA binding
CL11144.Contig2_All	0	0	0	6.58	11.25	9.74	0	0	0	0	0	0	0
Unigene38085_All	0	0	0	30.73	28.36	24.39	0	0	0	0	0	0	0
CL1847.Contig12_All	0	0	0	7.83	6.84	9.54	0	0	K04077//chaperonin GroEL+ko03018//RNA degradation;K04077//chaperonin GroEL+ko03018//RNA degradation;K04077//chaperonin GroEL+ko03018//RNA degradation;K04077//chaperonin GroEL+ko03018//RNA degradation;K04077//chaperonin GroEL+ko03018//RNA degradation	XM_010251273.2 PREDICTED: Nelumbo nucifera ruBisCO large subunit-binding protein subunit beta, chloroplastic (LOC104592091), mRNA	ruBisCO large subunit-binding protein subunit beta, chloroplastic [Phoenix dactylifera]	TCP-1/cpn60 chaperonin family	GO:0005524//ATP binding;GO:0042026//protein refolding;GO:0005737//cytoplasm
CL10340.Contig2_All	0	0	0	12.27	11.75	13.36	0	0	0	XM_009382684.2 PREDICTED: Musa acuminata subsp. malaccensis putative E3 ubiquitin-protein ligase RF298 (LOC103969208), mRNA	PREDICTED: putative E3 ubiquitin-protein ligase RF298 [Musa acuminata subsp. malaccensis]	ER lumen protein retaining receptor	GO:0016874//ligase activity
CL13272.Contig19_All	0	0	0	3.52	7.79	7.96	0	0	K12897//transformer-2 protein+ko03040//Spliceosome;K12897//transformer-2 protein+ko03040//Spliceosome;K12897//transformer-2 protein+ko03040//Spliceosome;K12897//transformer-2 protein+ko03040//Spliceosome;K12897//transformer-2 protein+ko03040//Spliceosome	XM_021450730.1 PREDICTED: Sorghum bicolor serine/arginine-rich splicing factor SR45a (LOC110431601), transcript variant X6, mRNA	PREDICTED: serine/arginine-rich splicing factor SR45a isoform X4 [Malus domestica]	0	GO:0003723//RNA binding
Unigene8039_All	0	0	0	7.53	6.79	5.35	0	heat shock cognate protein 70-1 (best arabidopsis hit)	K09490//heat shock 70kDa protein 5+ko04141//Protein processing in endoplasmic reticulum+ko03060//Protein export;K09490//heat shock 70kDa protein 5+ko04141//Protein processing in endoplasmic reticulum+ko03060//Protein export;K09490//heat shock 70kDa protein 5+ko04141//Protein processing in endoplasmic reticulum+ko03060//Protein export;K09490//heat shock 70kDa protein 5+ko04141//Protein processing …	XM_010936528.2 PREDICTED: Elaeis guineensis luminal-binding protein 4 (LOC105054898), mRNA	luminal-binding protein 2 [Ananas comosus]	Hsp70 protein	GO:0016020//membrane;GO:0005788//endoplasmic reticulum lumen;GO:0006986//response to unfolded protein;GO:0005524//ATP binding;GO:0051085//chaperone cofactor-dependent protein refolding;GO:0031072//heat shock protein binding;GO:0034620//cellular response to unfolded protein;GO:0005737//cytoplasm;GO:0051787//misfolded protein binding;GO:0034663//endoplasmic reticulum chaperone complex;GO:0030968//e…
CL633.Contig45_All	0	0	0	8.39	7.39	7.67	0	0	K09487//heat shock protein 90kDa beta+ko04141//Protein processing in endoplasmic reticulum+ko04626//Plant-pathogen interaction;K09487//heat shock protein 90kDa beta+ko04141//Protein processing in endoplasmic reticulum+ko04626//Plant-pathogen interaction;K09487//heat shock protein 90kDa beta+ko04141//Protein processing in endoplasmic reticulum+ko04626//Plant-pathogen interaction;K09487//heat shock…	XM_010942994.2 PREDICTED: Elaeis guineensis endoplasmin homolog (LOC105059624), mRNA	heat shock protein 90 [Ornithogalum longebracteatum]	Hsp90 protein	GO:0006457//protein folding;GO:0005524//ATP binding;GO:0051082//unfolded protein binding;GO:0003700//DNA-binding transcription factor activity
CL12841.Contig1_All	0	0	0	8.45	8.66	9.27	0	0	0	0	0	0	0
Unigene44458_All	0	0	0	81.79	70.4	75.87	0	0	0	0	0	0	0
CL13091.Contig19_All	12.55	12.62	10.13	0	0	0	0	0	K03029//26S proteasome regulatory subunit N10+ko03050//Proteasome;K03029//26S proteasome regulatory subunit N10+ko03050//Proteasome;K03029//26S proteasome regulatory subunit N10+ko03050//Proteasome;K03029//26S proteasome regulatory subunit N10+ko03050//Proteasome;K03029//26S proteasome regulatory subunit N10+ko03050//Proteasome	XM_010936785.2 PREDICTED: Elaeis guineensis 26S proteasome non-ATPase regulatory subunit 4 homolog (LOC105055077), transcript variant X1, mRNA	26S proteasome non-ATPase regulatory subunit 4 homolog [Phoenix dactylifera]	von Willebrand factor type A domain	GO:0000502//proteasome complex
CL13274.Contig7_All	0	0	0	3.55	3.76	3.49	0	Clathrin, heavy chain (best arabidopsis hit); clathrin heavy chain, putative, expressed (best rice hit)	K04646//clathrin heavy chain+ko04144//Endocytosis;K04646//clathrin heavy chain+ko04144//Endocytosis;K04646//clathrin heavy chain+ko04144//Endocytosis;K04646//clathrin heavy chain+ko04144//Endocytosis;K04646//clathrin heavy chain+ko04144//Endocytosis	XM_010924274.2 PREDICTED: Elaeis guineensis clathrin heavy chain 1 (LOC105045851), mRNA	Clathrin [Macleaya cordata]	Region in Clathrin and VPS	GO:0006886//intracellular protein transport;GO:0030132//clathrin coat of coated pit;GO:0030130//clathrin coat of trans-Golgi network vesicle;GO:0048268//clathrin coat assembly;GO:0005198//structural molecule activity;GO:0032051//clathrin light chain binding;GO:0071439//clathrin complex;GO:0016192//vesicle-mediated transport
CL1598.Contig7_All	0	0	0	2.72	3.05	2.93	0	0	0	0	hypothetical protein MNEG_8266, partial [Monoraphidium neglectum] >KIY99694.1 hypothetical protein MNEG_8266, partial [Monoraphidium neglectum]	RNA dependent RNA polymerase	0
Unigene33445_All	0	0	0	14.12	17.8	16.05	0	0	0	0	0	0	0
CL12930.Contig1_All	0.01	0	0	1.26	3.72	5.83	0	0	0	AP014959.1 Oryza sativa Japonica Group DNA, chromosome 3, cultivar: Nipponbare, complete sequence	0	0	0
CL2162.Contig10_All	0	0	0	25.8	27.16	26.42	0	0	0	0	0	0	0
CL1937.Contig22_All	0	0	0	8.61	10.74	12.83	0	0	K09584//protein disulfide-isomerase A6 [EC:5.3.4.1]+ko04141//Protein processing in endoplasmic reticulum;K09584//protein disulfide-isomerase A6 [EC:5.3.4.1]+ko04141//Protein processing in endoplasmic reticulum;K09584//protein disulfide-isomerase A6 [EC:5.3.4.1]+ko04141//Protein processing in endoplasmic reticulum;K09584//protein disulfide-isomerase A6 [EC:5.3.4.1]+ko04141//Protein processing in e…	XM_010933431.1 PREDICTED: Elaeis guineensis probable protein disulfide-isomerase A6 (LOC105052579), mRNA	Thioredoxin [Macleaya cordata]	0	GO:0005783//endoplasmic reticulum;GO:0016853//isomerase activity;GO:0045454//cell redox homeostasis
Unigene12989_All	0	0	0	8.62	6.61	7.69	0	0	K04125//gibberellin 2beta-dioxygenase [EC:1.14.11.13]+ko00904//Diterpenoid biosynthesis+ko01110//Biosynthesis of secondary metabolites;K03686//molecular chaperone DnaJ;K14513//ethylene-insensitive protein 2+ko04016//MAPK signaling pathway - plant+ko04075//Plant hormone signal transduction;K01184//polygalacturonase [EC:3.2.1.15]+ko00040//Pentose and glucuronate interconversions+ko01100//Metabolic …	XM_012989927.1 PREDICTED: Erythranthe guttatus uncharacterized LOC105965384 (LOC105965384), mRNA	hypothetical protein VITISV_001313 [Vitis vinifera]	Reverse transcriptase (RNA-dependent DNA polymerase)	GO:0015074//DNA integration;GO:0005634//nucleus;GO:0004190//aspartic-type endopeptidase activity;GO:0003676//nucleic acid binding
CL13274.Contig6_All	0	0	0	3.27	3.11	2	0	Clathrin, heavy chain (best arabidopsis hit); clathrin heavy chain, putative, expressed (best rice hit)	K04646//clathrin heavy chain+ko04144//Endocytosis;K04646//clathrin heavy chain+ko04144//Endocytosis;K04646//clathrin heavy chain+ko04144//Endocytosis;K04646//clathrin heavy chain+ko04144//Endocytosis;K04646//clathrin heavy chain+ko04144//Endocytosis	XM_010924274.2 PREDICTED: Elaeis guineensis clathrin heavy chain 1 (LOC105045851), mRNA	PREDICTED: clathrin heavy chain 1-like [Nelumbo nucifera]	Region in Clathrin and VPS	GO:0006886//intracellular protein transport;GO:0030132//clathrin coat of coated pit;GO:0030130//clathrin coat of trans-Golgi network vesicle;GO:0048268//clathrin coat assembly;GO:0005198//structural molecule activity;GO:0032051//clathrin light chain binding;GO:0071439//clathrin complex;GO:0016192//vesicle-mediated transport
CL13266.Contig4_All	0.15	0	0	91.55	87.41	71.22	0	0	0	0	0	0	0
CL652.Contig1_All	0	0	0	4.89	4.48	4.72	0	0	K03696//ATP-dependent Clp protease ATP-binding subunit ClpC;K03696//ATP-dependent Clp protease ATP-binding subunit ClpC;K03696//ATP-dependent Clp protease ATP-binding subunit ClpC;K03696//ATP-dependent Clp protease ATP-binding subunit ClpC;K03696//ATP-dependent Clp protease ATP-binding subunit ClpC	XM_010943997.2 PREDICTED: Elaeis guineensis chaperone protein ClpD2, chloroplastic (LOC105060334), mRNA	chaperone protein ClpD2, chloroplastic [Ananas comosus]	AAA domain (Cdc48 subfamily)	GO:0005524//ATP binding;GO:0019538//protein metabolic process
Unigene13056_All	0.01	0	0	6.03	7.13	6.39	0	TSA: Lactuca sativa Letassy_X1_20535 mRNA sequence	K10144//RING finger and CHY zinc finger domain-containing protein 1 [EC:2.3.2.27]+ko04120//Ubiquitin mediated proteolysis;K10144//RING finger and CHY zinc finger domain-containing protein 1 [EC:2.3.2.27]+ko04120//Ubiquitin mediated proteolysis;K10144//RING finger and CHY zinc finger domain-containing protein 1 [EC:2.3.2.27]+ko04120//Ubiquitin mediated proteolysis;K10144//RING finger and CHY zinc …	HG670306.1 Triticum aestivum chromosome 3B, genomic scaffold, cultivar Chinese Spring	PREDICTED: E3 ubiquitin-protein ligase MIEL1-like isoform X1 [Malus domestica] >XP_017183832.1 PREDICTED: E3 ubiquitin-protein ligase MIEL1-like isoform X1 [Malus domestica] >XP_017183833.1 PREDICTED: E3 ubiquitin-protein ligase MIEL1-like isoform X1 [Malus domestica]	0	GO:0008270//zinc ion binding
CL3273.Contig2_All	0	0	0	2.06	2.8	2.65	0	0	K11367//chromodomain-helicase-DNA-binding protein 1 [EC:3.6.4.12];K11367//chromodomain-helicase-DNA-binding protein 1 [EC:3.6.4.12];K11367//chromodomain-helicase-DNA-binding protein 1 [EC:3.6.4.12];K11367//chromodomain-helicase-DNA-binding protein 1 [EC:3.6.4.12];K11367//chromodomain-helicase-DNA-binding protein 1 [EC:3.6.4.12]	XM_010940309.2 PREDICTED: Elaeis guineensis protein CHROMATIN REMODELING 5-like (LOC105057643), transcript variant X2, mRNA	protein CHROMATIN REMODELING 5-like isoform X5 [Asparagus officinalis]	SNF2 family N-terminal domain	0
Unigene4737_All	0	0	0.06	33.08	34.94	32.77	0	0	K00423//L-ascorbate oxidase [EC:1.10.3.3]+ko01100//Metabolic pathways+ko00053//Ascorbate and aldarate metabolism	AP015042.1 Vigna angularis var. angularis DNA, chromosome 9, almost complete sequence, cultivar: Shumari	hypothetical protein AK812_SmicGene18085 [Symbiodinium microadriaticum]	Bacterial type III secretion protein (HrpB2)	GO:0006886//intracellular protein transport;GO:0030127//COPII vesicle coat;GO:0008270//zinc ion binding;GO:0016021//integral component of membrane;GO:0006888//ER to Golgi vesicle-mediated transport;GO:0022857//transmembrane transporter activity
Unigene29782_All	0	0	0	17.29	23.13	17.97	0	0	0	0	0	0	0
CL308.Contig3_All	0	0	0	3.75	2.06	4.12	0	0	K04043//molecular chaperone DnaK+ko03018//RNA degradation;K04043//molecular chaperone DnaK+ko03018//RNA degradation;K04043//molecular chaperone DnaK+ko03018//RNA degradation;K04043//molecular chaperone DnaK+ko03018//RNA degradation;K04043//molecular chaperone DnaK+ko03018//RNA degradation	XM_020371440.1 PREDICTED: Cajanus cajan heat shock 70 kDa protein, mitochondrial-like (LOC109808436), mRNA	Heat shock protein 70 family [Macleaya cordata]	Hsp70 protein	GO:0006457//protein folding;GO:0005524//ATP binding;GO:0051082//unfolded protein binding
Unigene12355_All	0.08	0	0	37.02	35.26	37.92	0	heat shock cognate protein 70-1 (best arabidopsis hit)	K09490//heat shock 70kDa protein 5+ko04141//Protein processing in endoplasmic reticulum+ko03060//Protein export;K09490//heat shock 70kDa protein 5+ko04141//Protein processing in endoplasmic reticulum+ko03060//Protein export;K09490//heat shock 70kDa protein 5+ko04141//Protein processing in endoplasmic reticulum+ko03060//Protein export;K09490//heat shock 70kDa protein 5+ko04141//Protein processing …	XM_010936528.2 PREDICTED: Elaeis guineensis luminal-binding protein 4 (LOC105054898), mRNA	luminal-binding protein 4-like [Panicum miliaceum]	Hsp70 protein	GO:0005524//ATP binding
CL12155.Contig4_All	15.11	10.98	4.51	0	0	0	0	0	K02640//cytochrome b6-f complex subunit 5+ko01100//Metabolic pathways+ko00195//Photosynthesis;K02640//cytochrome b6-f complex subunit 5+ko01100//Metabolic pathways+ko00195//Photosynthesis;K02640//cytochrome b6-f complex subunit 5+ko01100//Metabolic pathways+ko00195//Photosynthesis;K02640//cytochrome b6-f complex subunit 5+ko01100//Metabolic pathways+ko00195//Photosynthesis;K02640//cytochrome b6-f…	KX354692.1 Lilium cernuum chloroplast, complete genome	cytochrome b6/f complex subunit V (chloroplast) [Oryza sativa Indica Group] >AAS46067.1 cytochrome b6/f complex subunit V (chloroplast) [Oryza sativa Indica Group] >AAS46133.1 cytochrome b6/f complex subunit V (chloroplast) [Oryza sativa Japonica Group] >AAS46196.1 cytochrome b6/f complex subunit V (chloroplast) [Oryza sativa Japonica Group]	0	GO:0009055//electron transfer activity;GO:0009535//chloroplast thylakoid membrane;GO:0017004//cytochrome complex assembly;GO:0009512//cytochrome b6f complex;GO:0042651//thylakoid membrane;GO:0045158//electron transporter, transferring electrons within cytochrome b6/f complex of photosystem II activity;GO:0016021//integral component of membrane;GO:0005739//mitochondrion;GO:0015979//photosynthesis;…
Unigene12046_All	0	0	0	6.21	5.27	5.49	0	0	K04125//gibberellin 2beta-dioxygenase [EC:1.14.11.13]+ko00904//Diterpenoid biosynthesis+ko01110//Biosynthesis of secondary metabolites;K03686//molecular chaperone DnaJ;K14513//ethylene-insensitive protein 2+ko04016//MAPK signaling pathway - plant+ko04075//Plant hormone signal transduction;K01537//Ca2+-transporting ATPase [EC:3.6.3.8];K05666//ATP-binding cassette, subfamily C (CFTR/MRP), member 2+…	LN713262.1 Cucumis melo genomic chromosome, chr_8	uncharacterized protein LOC110926742, partial [Helianthus annuus]	Reverse transcriptase (RNA-dependent DNA polymerase)	GO:0015074//DNA integration;GO:0005634//nucleus;GO:0003676//nucleic acid binding;GO:0004190//aspartic-type endopeptidase activity
CL13300.Contig28_All	3.56	2.27	3.85	0.01	0	0	0	0	K09562//hsp70-interacting protein+ko04141//Protein processing in endoplasmic reticulum;K09562//hsp70-interacting protein+ko04141//Protein processing in endoplasmic reticulum;K09562//hsp70-interacting protein+ko04141//Protein processing in endoplasmic reticulum;K09562//hsp70-interacting protein+ko04141//Protein processing in endoplasmic reticulum;K09562//hsp70-interacting protein+ko04141//Protein …	XM_002269475.4 PREDICTED: Vitis vinifera hsp70-binding protein 1 (LOC100261411), mRNA	PREDICTED: hsp70-binding protein 1 [Musa acuminata subsp. malaccensis]	Nucleotide exchange factor Fes1	0
Unigene4756_All	0	0	0	4.12	4.34	6.07	0	0	K19626//inversin;K19626//inversin;K06694//26S proteasome non-ATPase regulatory subunit 10;K06694//26S proteasome non-ATPase regulatory subunit 10;K06694//26S proteasome non-ATPase regulatory subunit 10	XM_020250395.1 PREDICTED: Ananas comosus ankyrin-2 (LOC109722356), mRNA	Tetratricopeptide TPR-1 [Macleaya cordata]	Ankyrin repeat	0
