# Supplementary material for: Enhancing heat stress tolerance in Lanzhou lily (Lilium davidii var. unicolor) with Trichokonins isolated from Trichoderma longibrachiatum SMF2
Source: Front Plant Sci. 2023 Jun 7;14:1182977. doi: 10.3389/fpls.2023.1182977 (PMC10282843; doi:10.3389/fpls.2023.1182977)
Supplement: Supplementary file 6 [file DataSheet_6.xlsx]

## Sheet: Sheet1
Supplementary Table 3 Differentially-expressed-HSP genes between HS+TKs treatment and HS treatment
Gene ID	HS_1	HS_2	HS_3	HS+TKs_1	HS+TKs_2	HS+TKs_3	Kegg Orthology	Nt	Nr	Pfam	GO
CL10136.Contig1_All	44.57	47.62	43.11	114.59	122.95	123.05	K13993//HSP20 family protein+ko04141//Protein processing in endoplasmic reticulum;K13993//HSP20 family protein+ko04141//Protein processing in endoplasmic reticulum;K13993//HSP20 family protein+ko04141//Protein processing in endoplasmic reticulum;K13993//HSP20 family protein+ko04141//Protein processing in endoplasmic reticulum;K13993//HSP20 family protein+ko04141//Protein processing in endoplasmic…	0	PREDICTED: 15.7 kDa heat shock protein, peroxisomal [Nelumbo nucifera]	Hsp20/alpha crystallin family	0
CL10136.Contig2_All	27.94	31.05	29.08	82.09	85.71	85.85	K13993//HSP20 family protein+ko04141//Protein processing in endoplasmic reticulum;K13993//HSP20 family protein+ko04141//Protein processing in endoplasmic reticulum;K13993//HSP20 family protein+ko04141//Protein processing in endoplasmic reticulum;K13993//HSP20 family protein+ko04141//Protein processing in endoplasmic reticulum;K13993//HSP20 family protein+ko04141//Protein processing in endoplasmic…	0	PREDICTED: 15.7 kDa heat shock protein, peroxisomal [Nelumbo nucifera]	Hsp20/alpha crystallin family	0
CL10136.Contig3_All	84.44	84.7	88.7	277.53	290.38	268.46	K13993//HSP20 family protein+ko04141//Protein processing in endoplasmic reticulum;K13993//HSP20 family protein+ko04141//Protein processing in endoplasmic reticulum;K13993//HSP20 family protein+ko04141//Protein processing in endoplasmic reticulum;K13993//HSP20 family protein+ko04141//Protein processing in endoplasmic reticulum;K13993//HSP20 family protein+ko04141//Protein processing in endoplasmic…	0	PREDICTED: 15.7 kDa heat shock protein, peroxisomal [Nelumbo nucifera]	Hsp20/alpha crystallin family	0
CL10136.Contig4_All	82.28	76.96	74.05	195.92	207.56	207	K13993//HSP20 family protein+ko04141//Protein processing in endoplasmic reticulum;K13993//HSP20 family protein+ko04141//Protein processing in endoplasmic reticulum;K13993//HSP20 family protein+ko04141//Protein processing in endoplasmic reticulum;K13993//HSP20 family protein+ko04141//Protein processing in endoplasmic reticulum;K13993//HSP20 family protein+ko04141//Protein processing in endoplasmic…	0	PREDICTED: 15.7 kDa heat shock protein, peroxisomal [Nelumbo nucifera]	Hsp20/alpha crystallin family	0
CL10136.Contig5_All	53.44	49.82	54.84	204.61	206.75	210	K13993//HSP20 family protein+ko04141//Protein processing in endoplasmic reticulum;K13993//HSP20 family protein+ko04141//Protein processing in endoplasmic reticulum;K13993//HSP20 family protein+ko04141//Protein processing in endoplasmic reticulum;K13993//HSP20 family protein+ko04141//Protein processing in endoplasmic reticulum;K13993//HSP20 family protein+ko04141//Protein processing in endoplasmic…	0	PREDICTED: 15.7 kDa heat shock protein, peroxisomal [Nelumbo nucifera]	Hsp20/alpha crystallin family	0
CL10136.Contig6_All	5.34	8.56	7.98	24.42	20.17	17.39	K13993//HSP20 family protein+ko04141//Protein processing in endoplasmic reticulum;K13993//HSP20 family protein+ko04141//Protein processing in endoplasmic reticulum;K13993//HSP20 family protein+ko04141//Protein processing in endoplasmic reticulum;K13993//HSP20 family protein+ko04141//Protein processing in endoplasmic reticulum;K13993//HSP20 family protein+ko04141//Protein processing in endoplasmic…	0	PREDICTED: 15.7 kDa heat shock protein, peroxisomal [Nelumbo nucifera]	Hsp20/alpha crystallin family	0
CL10774.Contig3_All	0.33	0.4	0.47	0.13	0	0.09	K03283//heat shock 70kDa protein 1/2/6/8+ko03040//Spliceosome+ko04144//Endocytosis+ko04141//Protein processing in endoplasmic reticulum;K03283//heat shock 70kDa protein 1/2/6/8+ko03040//Spliceosome+ko04144//Endocytosis+ko04141//Protein processing in endoplasmic reticulum;K03283//heat shock 70kDa protein 1/2/6/8+ko03040//Spliceosome+ko04144//Endocytosis+ko04141//Protein processing in endoplasmic r…	JQ063092.1 Ipomoea batatas isolate Hsp70-4 70-kDa heat shock protein (HSP70) mRNA, complete cds	heat shock cognate 70 kDa protein 2-like [Solanum lycopersicum] >XP_015087580.1 heat shock cognate 70 kDa protein 2-like [Solanum pennellii]	Hsp70 protein	GO:0006986//response to unfolded protein;GO:0005524//ATP binding;GO:0051085//chaperone cofactor-dependent protein refolding;GO:0031072//heat shock protein binding;GO:0034620//cellular response to unfolded protein;GO:0034605//cellular response to heat;GO:0005737//cytoplasm;GO:0042623//ATPase activity, coupled;GO:0051787//misfolded protein binding;GO:0051082//unfolded protein binding;GO:0042026//pr…
CL10774.Contig6_All	0	0	0.21	0.18	0.13	0.26	K03283//heat shock 70kDa protein 1/2/6/8+ko03040//Spliceosome+ko04144//Endocytosis+ko04141//Protein processing in endoplasmic reticulum;K03283//heat shock 70kDa protein 1/2/6/8+ko03040//Spliceosome+ko04144//Endocytosis+ko04141//Protein processing in endoplasmic reticulum;K03283//heat shock 70kDa protein 1/2/6/8+ko03040//Spliceosome+ko04144//Endocytosis+ko04141//Protein processing in endoplasmic r…	XM_009599400.2 PREDICTED: Nicotiana tomentosiformis heat shock cognate 70 kDa protein 2 (LOC104093630), mRNA	PREDICTED: heat shock cognate 70 kDa protein 2 [Vitis vinifera]	Hsp70 protein	GO:0006986//response to unfolded protein;GO:0005524//ATP binding;GO:0051085//chaperone cofactor-dependent protein refolding;GO:0031072//heat shock protein binding;GO:0034620//cellular response to unfolded protein;GO:0034605//cellular response to heat;GO:0005737//cytoplasm;GO:0042623//ATPase activity, coupled;GO:0051787//misfolded protein binding;GO:0051082//unfolded protein binding;GO:0042026//pr…
CL11443.Contig1_All	1.43	1.7	0.97	9.89	14.18	12.02	K13993//HSP20 family protein+ko04141//Protein processing in endoplasmic reticulum;K13993//HSP20 family protein+ko04141//Protein processing in endoplasmic reticulum;K13993//HSP20 family protein+ko04141//Protein processing in endoplasmic reticulum;K13993//HSP20 family protein+ko04141//Protein processing in endoplasmic reticulum;K13993//HSP20 family protein+ko04141//Protein processing in endoplasmic…	0	17.1 kDa class II heat shock protein-like [Phoenix dactylifera]	Hsp20/alpha crystallin family	0
CL11443.Contig2_All	1.6	2.6	1.46	10.31	12.03	11.62	K13993//HSP20 family protein+ko04141//Protein processing in endoplasmic reticulum;K13993//HSP20 family protein+ko04141//Protein processing in endoplasmic reticulum;K13993//HSP20 family protein+ko04141//Protein processing in endoplasmic reticulum;K13993//HSP20 family protein+ko04141//Protein processing in endoplasmic reticulum;K13993//HSP20 family protein+ko04141//Protein processing in endoplasmic…	0	17.1 kDa class II heat shock protein-like [Phoenix dactylifera]	Hsp20/alpha crystallin family	0
CL11443.Contig3_All	3.84	2.81	4.8	37.28	33.32	38.42	K13993//HSP20 family protein+ko04141//Protein processing in endoplasmic reticulum;K13993//HSP20 family protein+ko04141//Protein processing in endoplasmic reticulum;K13993//HSP20 family protein+ko04141//Protein processing in endoplasmic reticulum;K13993//HSP20 family protein+ko04141//Protein processing in endoplasmic reticulum;K13993//HSP20 family protein+ko04141//Protein processing in endoplasmic…	0	17.1 kDa class II heat shock protein-like [Phoenix dactylifera]	Hsp20/alpha crystallin family	0
CL1208.Contig10_All	45.3	43.62	44.27	167.48	176.37	177.06	K20224//importin-9;K03006//DNA-directed RNA polymerase II subunit RPB1 [EC:2.7.7.6]+ko03020//RNA polymerase;K14306//nuclear pore complex protein Nup62+ko03013//RNA transport;K17987//next to BRCA1 gene 1 protein;K14306//nuclear pore complex protein Nup62+ko03013//RNA transport	DQ019484.1 Lilium longiflorum clone LP27 unknown mRNA	PREDICTED: activator of 90 kDa heat shock protein ATPase homolog [Elaeis guineensis] >XP_010917263.1 PREDICTED: activator of 90 kDa heat shock protein ATPase homolog [Elaeis guineensis]	Activator of Hsp90 ATPase, N-terminal	GO:0051879//Hsp90 protein binding;GO:0001671//ATPase activator activity;GO:0051087//chaperone binding
CL1208.Contig11_All	3.76	7.5	7.79	54.66	53.09	53.05	K20224//importin-9;K03006//DNA-directed RNA polymerase II subunit RPB1 [EC:2.7.7.6]+ko03020//RNA polymerase;K14306//nuclear pore complex protein Nup62+ko03013//RNA transport;K17987//next to BRCA1 gene 1 protein;K04733//interleukin-1 receptor-associated kinase 4 [EC:2.7.11.1]	DQ019484.1 Lilium longiflorum clone LP27 unknown mRNA	PREDICTED: activator of 90 kDa heat shock protein ATPase homolog [Elaeis guineensis] >XP_010917263.1 PREDICTED: activator of 90 kDa heat shock protein ATPase homolog [Elaeis guineensis]	Activator of Hsp90 ATPase, N-terminal	GO:0051879//Hsp90 protein binding;GO:0001671//ATPase activator activity;GO:0051087//chaperone binding
CL1208.Contig12_All	14.9	13.06	15.19	40.54	42.4	41.49	K20224//importin-9;K03006//DNA-directed RNA polymerase II subunit RPB1 [EC:2.7.7.6]+ko03020//RNA polymerase;K14306//nuclear pore complex protein Nup62+ko03013//RNA transport;K17987//next to BRCA1 gene 1 protein;K04733//interleukin-1 receptor-associated kinase 4 [EC:2.7.11.1]	DQ019484.1 Lilium longiflorum clone LP27 unknown mRNA	PREDICTED: activator of 90 kDa heat shock protein ATPase homolog [Elaeis guineensis] >XP_010917263.1 PREDICTED: activator of 90 kDa heat shock protein ATPase homolog [Elaeis guineensis]	Activator of Hsp90 ATPase, N-terminal	GO:0051879//Hsp90 protein binding;GO:0001671//ATPase activator activity;GO:0051087//chaperone binding
CL1208.Contig1_All	1.42	2.63	0	4.92	2.68	2.98	K20224//importin-9;K03006//DNA-directed RNA polymerase II subunit RPB1 [EC:2.7.7.6]+ko03020//RNA polymerase;K14306//nuclear pore complex protein Nup62+ko03013//RNA transport;K17987//next to BRCA1 gene 1 protein;K14306//nuclear pore complex protein Nup62+ko03013//RNA transport	DQ019484.1 Lilium longiflorum clone LP27 unknown mRNA	PREDICTED: activator of 90 kDa heat shock protein ATPase homolog [Elaeis guineensis] >XP_010917263.1 PREDICTED: activator of 90 kDa heat shock protein ATPase homolog [Elaeis guineensis]	Activator of Hsp90 ATPase, N-terminal	GO:0051879//Hsp90 protein binding;GO:0001671//ATPase activator activity;GO:0051087//chaperone binding
CL1208.Contig3_All	21.74	23.14	19.89	51.7	51.77	56.92	K20224//importin-9;K03006//DNA-directed RNA polymerase II subunit RPB1 [EC:2.7.7.6]+ko03020//RNA polymerase;K14306//nuclear pore complex protein Nup62+ko03013//RNA transport;K17987//next to BRCA1 gene 1 protein	DQ019484.1 Lilium longiflorum clone LP27 unknown mRNA	PREDICTED: activator of 90 kDa heat shock protein ATPase homolog [Elaeis guineensis] >XP_010917263.1 PREDICTED: activator of 90 kDa heat shock protein ATPase homolog [Elaeis guineensis]	Activator of Hsp90 ATPase, N-terminal	GO:0051879//Hsp90 protein binding;GO:0001671//ATPase activator activity;GO:0051087//chaperone binding
CL1208.Contig4_All	13.94	15.6	20.37	45.15	47.94	45.35	K20224//importin-9;K03006//DNA-directed RNA polymerase II subunit RPB1 [EC:2.7.7.6]+ko03020//RNA polymerase;K14306//nuclear pore complex protein Nup62+ko03013//RNA transport;K17987//next to BRCA1 gene 1 protein;K04733//interleukin-1 receptor-associated kinase 4 [EC:2.7.11.1]	DQ019484.1 Lilium longiflorum clone LP27 unknown mRNA	PREDICTED: activator of 90 kDa heat shock protein ATPase homolog [Elaeis guineensis] >XP_010917263.1 PREDICTED: activator of 90 kDa heat shock protein ATPase homolog [Elaeis guineensis]	Activator of Hsp90 ATPase, N-terminal	GO:0051879//Hsp90 protein binding;GO:0001671//ATPase activator activity;GO:0051087//chaperone binding
CL1208.Contig5_All	26.78	25.25	27.79	90.39	92.41	88.23	K20224//importin-9	DQ019484.1 Lilium longiflorum clone LP27 unknown mRNA	PREDICTED: activator of 90 kDa heat shock protein ATPase homolog [Elaeis guineensis] >XP_010917263.1 PREDICTED: activator of 90 kDa heat shock protein ATPase homolog [Elaeis guineensis]	Activator of Hsp90 ATPase homolog 1-like protein	GO:0051879//Hsp90 protein binding;GO:0001671//ATPase activator activity;GO:0005829//cytosol;GO:0051087//chaperone binding
CL1208.Contig6_All	31.59	24.76	25.55	48.86	53.35	63.55	K20224//importin-9;K03006//DNA-directed RNA polymerase II subunit RPB1 [EC:2.7.7.6]+ko03020//RNA polymerase;K14306//nuclear pore complex protein Nup62+ko03013//RNA transport;K17987//next to BRCA1 gene 1 protein;K04733//interleukin-1 receptor-associated kinase 4 [EC:2.7.11.1]	DQ019484.1 Lilium longiflorum clone LP27 unknown mRNA	PREDICTED: activator of 90 kDa heat shock protein ATPase homolog [Elaeis guineensis] >XP_010917263.1 PREDICTED: activator of 90 kDa heat shock protein ATPase homolog [Elaeis guineensis]	Activator of Hsp90 ATPase, N-terminal	GO:0051879//Hsp90 protein binding;GO:0001671//ATPase activator activity;GO:0051087//chaperone binding
CL1208.Contig7_All	2.67	1.53	1.33	15.32	16.62	15.3	K20224//importin-9	DQ019484.1 Lilium longiflorum clone LP27 unknown mRNA	PREDICTED: activator of 90 kDa heat shock protein ATPase homolog [Elaeis guineensis] >XP_010917263.1 PREDICTED: activator of 90 kDa heat shock protein ATPase homolog [Elaeis guineensis]	Activator of Hsp90 ATPase homolog 1-like protein	GO:0051879//Hsp90 protein binding;GO:0001671//ATPase activator activity;GO:0051087//chaperone binding
CL1208.Contig8_All	13.02	12.85	9.4	61.74	71.41	74.42	K20224//importin-9;K03006//DNA-directed RNA polymerase II subunit RPB1 [EC:2.7.7.6]+ko03020//RNA polymerase;K14306//nuclear pore complex protein Nup62+ko03013//RNA transport;K17987//next to BRCA1 gene 1 protein;K04733//interleukin-1 receptor-associated kinase 4 [EC:2.7.11.1]	DQ019484.1 Lilium longiflorum clone LP27 unknown mRNA	PREDICTED: activator of 90 kDa heat shock protein ATPase homolog [Elaeis guineensis] >XP_010917263.1 PREDICTED: activator of 90 kDa heat shock protein ATPase homolog [Elaeis guineensis]	Activator of Hsp90 ATPase, N-terminal	GO:0051879//Hsp90 protein binding;GO:0001671//ATPase activator activity;GO:0051087//chaperone binding
CL1208.Contig9_All	0.74	0	0.26	4.73	6.11	6.71	K20224//importin-9;K03006//DNA-directed RNA polymerase II subunit RPB1 [EC:2.7.7.6]+ko03020//RNA polymerase;K14306//nuclear pore complex protein Nup62+ko03013//RNA transport;K17987//next to BRCA1 gene 1 protein;K04733//interleukin-1 receptor-associated kinase 4 [EC:2.7.11.1]	DQ019484.1 Lilium longiflorum clone LP27 unknown mRNA	PREDICTED: activator of 90 kDa heat shock protein ATPase homolog [Elaeis guineensis] >XP_010917263.1 PREDICTED: activator of 90 kDa heat shock protein ATPase homolog [Elaeis guineensis]	Activator of Hsp90 ATPase, N-terminal	GO:0051879//Hsp90 protein binding;GO:0001671//ATPase activator activity;GO:0051087//chaperone binding
CL12104.Contig1_All	1.26	0.97	0.42	5.04	3.48	3.93	K13993//HSP20 family protein+ko04141//Protein processing in endoplasmic reticulum;K13993//HSP20 family protein+ko04141//Protein processing in endoplasmic reticulum;K13993//HSP20 family protein+ko04141//Protein processing in endoplasmic reticulum;K13993//HSP20 family protein+ko04141//Protein processing in endoplasmic reticulum;K13993//HSP20 family protein+ko04141//Protein processing in endoplasmic…	0	PREDICTED: 17.9 kDa class II heat shock protein [Eucalyptus grandis]	Hsp20/alpha crystallin family	GO:0006457//protein folding;GO:0051082//unfolded protein binding;GO:0009651//response to salt stress;GO:0043621//protein self-association;GO:0042542//response to hydrogen peroxide;GO:0009408//response to heat;GO:0000302//response to reactive oxygen species;GO:0051259//protein complex oligomerization
CL12104.Contig2_All	0.54	0.38	1.08	4.89	3.15	4.48	K13993//HSP20 family protein+ko04141//Protein processing in endoplasmic reticulum;K13993//HSP20 family protein+ko04141//Protein processing in endoplasmic reticulum;K13993//HSP20 family protein+ko04141//Protein processing in endoplasmic reticulum;K13993//HSP20 family protein+ko04141//Protein processing in endoplasmic reticulum;K13993//HSP20 family protein+ko04141//Protein processing in endoplasmic…	0	PREDICTED: 17.3 kDa class II heat shock protein [Nicotiana tomentosiformis] >XP_016481507.1 PREDICTED: 17.3 kDa class II heat shock protein-like [Nicotiana tabacum]	Hsp20/alpha crystallin family	0
CL12533.Contig1_All	100.53	97.22	105.87	257.48	255.22	248.45	K13993//HSP20 family protein+ko04141//Protein processing in endoplasmic reticulum;K13993//HSP20 family protein+ko04141//Protein processing in endoplasmic reticulum;K13993//HSP20 family protein+ko04141//Protein processing in endoplasmic reticulum;K13993//HSP20 family protein+ko04141//Protein processing in endoplasmic reticulum;K13993//HSP20 family protein+ko04141//Protein processing in endoplasmic…	FP093195.1 Phyllostachys edulis cDNA clone: bphyst002d19, full insert sequence	PREDICTED: 17.9 kDa class II heat shock protein [Eucalyptus grandis]	Hsp20/alpha crystallin family	0
CL12683.Contig10_All	0	0	0	0.28	0.1	0.09	K09487//heat shock protein 90kDa beta+ko04141//Protein processing in endoplasmic reticulum+ko04626//Plant-pathogen interaction;K09487//heat shock protein 90kDa beta+ko04141//Protein processing in endoplasmic reticulum+ko04626//Plant-pathogen interaction;K09487//heat shock protein 90kDa beta+ko04141//Protein processing in endoplasmic reticulum+ko04626//Plant-pathogen interaction;K09487//heat shock…	XM_010945041.2 PREDICTED: Elaeis guineensis heat shock protein 90-5, chloroplastic (LOC105061087), mRNA	Heat shock protein 90-5, chloroplastic [Ananas comosus]	Hsp90 protein	GO:0006457//protein folding;GO:0005524//ATP binding;GO:0051082//unfolded protein binding
CL12683.Contig12_All	0	0	0	2.49	1.56	0	K09487//heat shock protein 90kDa beta+ko04141//Protein processing in endoplasmic reticulum+ko04626//Plant-pathogen interaction;K09487//heat shock protein 90kDa beta+ko04141//Protein processing in endoplasmic reticulum+ko04626//Plant-pathogen interaction;K09487//heat shock protein 90kDa beta+ko04141//Protein processing in endoplasmic reticulum+ko04626//Plant-pathogen interaction;K09487//heat shock…	XM_010945041.2 PREDICTED: Elaeis guineensis heat shock protein 90-5, chloroplastic (LOC105061087), mRNA	heat shock protein 90-5, chloroplastic-like [Phoenix dactylifera]	Hsp90 protein	GO:0006457//protein folding;GO:0005524//ATP binding;GO:0051082//unfolded protein binding
CL12683.Contig13_All	16.77	17.04	18.57	62.99	56.04	57.93	K09487//heat shock protein 90kDa beta+ko04141//Protein processing in endoplasmic reticulum+ko04626//Plant-pathogen interaction;K09487//heat shock protein 90kDa beta+ko04141//Protein processing in endoplasmic reticulum+ko04626//Plant-pathogen interaction;K09487//heat shock protein 90kDa beta+ko04141//Protein processing in endoplasmic reticulum+ko04626//Plant-pathogen interaction;K09487//heat shock…	XM_010945041.2 PREDICTED: Elaeis guineensis heat shock protein 90-5, chloroplastic (LOC105061087), mRNA	hypothetical protein TanjilG_31964 [Lupinus angustifolius]	Hsp90 protein	GO:0006457//protein folding;GO:0005524//ATP binding;GO:0051082//unfolded protein binding
CL12683.Contig14_All	0	2.39	0.96	8.97	13.96	8.41	K09487//heat shock protein 90kDa beta+ko04141//Protein processing in endoplasmic reticulum+ko04626//Plant-pathogen interaction;K09487//heat shock protein 90kDa beta+ko04141//Protein processing in endoplasmic reticulum+ko04626//Plant-pathogen interaction;K09487//heat shock protein 90kDa beta+ko04141//Protein processing in endoplasmic reticulum+ko04626//Plant-pathogen interaction;K09487//heat shock…	XM_010945041.2 PREDICTED: Elaeis guineensis heat shock protein 90-5, chloroplastic (LOC105061087), mRNA	PREDICTED: heat shock protein 90-5, chloroplastic [Elaeis guineensis]	Hsp90 protein	GO:0006457//protein folding;GO:0005524//ATP binding;GO:0051082//unfolded protein binding
CL12683.Contig15_All	3.07	1.58	2.87	18.76	11.54	11.66	K09487//heat shock protein 90kDa beta+ko04141//Protein processing in endoplasmic reticulum+ko04626//Plant-pathogen interaction;K09487//heat shock protein 90kDa beta+ko04141//Protein processing in endoplasmic reticulum+ko04626//Plant-pathogen interaction;K09487//heat shock protein 90kDa beta+ko04141//Protein processing in endoplasmic reticulum+ko04626//Plant-pathogen interaction;K09487//heat shock…	XM_010945041.2 PREDICTED: Elaeis guineensis heat shock protein 90-5, chloroplastic (LOC105061087), mRNA	PREDICTED: heat shock protein 90-5, chloroplastic [Elaeis guineensis]	Hsp90 protein	GO:0006457//protein folding;GO:0005524//ATP binding;GO:0051082//unfolded protein binding
CL12683.Contig21_All	0.35	0.2	0.32	1.76	1.32	1.79	K09487//heat shock protein 90kDa beta+ko04141//Protein processing in endoplasmic reticulum+ko04626//Plant-pathogen interaction;K09487//heat shock protein 90kDa beta+ko04141//Protein processing in endoplasmic reticulum+ko04626//Plant-pathogen interaction;K09487//heat shock protein 90kDa beta+ko04141//Protein processing in endoplasmic reticulum+ko04626//Plant-pathogen interaction;K09487//heat shock…	XM_010945041.2 PREDICTED: Elaeis guineensis heat shock protein 90-5, chloroplastic (LOC105061087), mRNA	PREDICTED: heat shock protein 90-5, chloroplastic [Elaeis guineensis]	Hsp90 protein	GO:0006457//protein folding;GO:0005524//ATP binding;GO:0051082//unfolded protein binding
CL12683.Contig27_All	0	0.23	0	0	0.53	0	K09487//heat shock protein 90kDa beta+ko04141//Protein processing in endoplasmic reticulum+ko04626//Plant-pathogen interaction;K09487//heat shock protein 90kDa beta+ko04141//Protein processing in endoplasmic reticulum+ko04626//Plant-pathogen interaction;K09487//heat shock protein 90kDa beta+ko04141//Protein processing in endoplasmic reticulum+ko04626//Plant-pathogen interaction;K09487//heat shock…	XM_020259180.1 PREDICTED: Ananas comosus heat shock protein 90-5, chloroplastic-like (LOC109728698), mRNA	hypothetical protein TanjilG_31964 [Lupinus angustifolius]	Hsp90 protein	GO:0006457//protein folding;GO:0005524//ATP binding;GO:0051082//unfolded protein binding
CL12683.Contig2_All	0	0	0	0.21	0	0	K09487//heat shock protein 90kDa beta+ko04141//Protein processing in endoplasmic reticulum+ko04626//Plant-pathogen interaction;K09487//heat shock protein 90kDa beta+ko04141//Protein processing in endoplasmic reticulum+ko04626//Plant-pathogen interaction;K09487//heat shock protein 90kDa beta+ko04141//Protein processing in endoplasmic reticulum+ko04626//Plant-pathogen interaction;K09487//heat shock…	XM_010945041.2 PREDICTED: Elaeis guineensis heat shock protein 90-5, chloroplastic (LOC105061087), mRNA	PREDICTED: heat shock protein 90-5, chloroplastic [Elaeis guineensis]	Hsp90 protein	GO:0006457//protein folding;GO:0005524//ATP binding;GO:0051082//unfolded protein binding
CL12683.Contig31_All	0	0.01	0.04	0.06	0.06	0.14	K09487//heat shock protein 90kDa beta+ko04141//Protein processing in endoplasmic reticulum+ko04626//Plant-pathogen interaction;K09487//heat shock protein 90kDa beta+ko04141//Protein processing in endoplasmic reticulum+ko04626//Plant-pathogen interaction;K09487//heat shock protein 90kDa beta+ko04141//Protein processing in endoplasmic reticulum+ko04626//Plant-pathogen interaction;K09487//heat shock…	XM_007045664.2 PREDICTED: Theobroma cacao heat shock protein 90-5, chloroplastic (LOC18610157), mRNA	PREDICTED: heat shock protein 90-5, chloroplastic-like [Elaeis guineensis]	Hsp90 protein	GO:0006457//protein folding;GO:0005524//ATP binding;GO:0051082//unfolded protein binding
CL12683.Contig33_All	0.13	0.08	0.02	0.18	0.22	0.13	K09487//heat shock protein 90kDa beta+ko04141//Protein processing in endoplasmic reticulum+ko04626//Plant-pathogen interaction;K09487//heat shock protein 90kDa beta+ko04141//Protein processing in endoplasmic reticulum+ko04626//Plant-pathogen interaction;K09487//heat shock protein 90kDa beta+ko04141//Protein processing in endoplasmic reticulum+ko04626//Plant-pathogen interaction;K09487//heat shock…	XM_007045664.2 PREDICTED: Theobroma cacao heat shock protein 90-5, chloroplastic (LOC18610157), mRNA	PREDICTED: heat shock protein 90-5, chloroplastic-like [Elaeis guineensis]	Hsp90 protein	GO:0006457//protein folding;GO:0005524//ATP binding;GO:0051082//unfolded protein binding
CL12683.Contig35_All	0.17	0.24	0.3	0.62	0.57	0.48	K09487//heat shock protein 90kDa beta+ko04141//Protein processing in endoplasmic reticulum+ko04626//Plant-pathogen interaction;K09487//heat shock protein 90kDa beta+ko04141//Protein processing in endoplasmic reticulum+ko04626//Plant-pathogen interaction;K09487//heat shock protein 90kDa beta+ko04141//Protein processing in endoplasmic reticulum+ko04626//Plant-pathogen interaction;K09487//heat shock…	XM_009396283.2 PREDICTED: Musa acuminata subsp. malaccensis heat shock protein 90-5, chloroplastic (LOC103980000), mRNA	heat shock protein 83-like protein [Ornithogalum longebracteatum]	Hsp90 protein	GO:0006457//protein folding;GO:0005524//ATP binding;GO:0051082//unfolded protein binding
CL12683.Contig36_All	0.2	0	0.2	0	0.13	0	K09487//heat shock protein 90kDa beta+ko04141//Protein processing in endoplasmic reticulum+ko04626//Plant-pathogen interaction;K09487//heat shock protein 90kDa beta+ko04141//Protein processing in endoplasmic reticulum+ko04626//Plant-pathogen interaction;K09487//heat shock protein 90kDa beta+ko04141//Protein processing in endoplasmic reticulum+ko04626//Plant-pathogen interaction;K09487//heat shock…	XM_010945041.2 PREDICTED: Elaeis guineensis heat shock protein 90-5, chloroplastic (LOC105061087), mRNA	heat shock protein 83-like protein [Ornithogalum longebracteatum]	Hsp90 protein	GO:0006457//protein folding;GO:0005524//ATP binding;GO:0051082//unfolded protein binding
CL12683.Contig39_All	0.3	0.39	0.35	0.08	0.22	0.2	K09487//heat shock protein 90kDa beta+ko04141//Protein processing in endoplasmic reticulum+ko04626//Plant-pathogen interaction;K09487//heat shock protein 90kDa beta+ko04141//Protein processing in endoplasmic reticulum+ko04626//Plant-pathogen interaction;K09487//heat shock protein 90kDa beta+ko04141//Protein processing in endoplasmic reticulum+ko04626//Plant-pathogen interaction;K09487//heat shock…	XM_010945041.2 PREDICTED: Elaeis guineensis heat shock protein 90-5, chloroplastic (LOC105061087), mRNA	PREDICTED: heat shock protein 90-5, chloroplastic-like [Elaeis guineensis]	Hsp90 protein	GO:0006457//protein folding;GO:0005524//ATP binding;GO:0051082//unfolded protein binding
CL12683.Contig3_All	0	0	0	0.12	0.79	0.31	K09487//heat shock protein 90kDa beta+ko04141//Protein processing in endoplasmic reticulum+ko04626//Plant-pathogen interaction;K09487//heat shock protein 90kDa beta+ko04141//Protein processing in endoplasmic reticulum+ko04626//Plant-pathogen interaction;K09487//heat shock protein 90kDa beta+ko04141//Protein processing in endoplasmic reticulum+ko04626//Plant-pathogen interaction;K09487//heat shock…	XM_009396283.2 PREDICTED: Musa acuminata subsp. malaccensis heat shock protein 90-5, chloroplastic (LOC103980000), mRNA	PREDICTED: heat shock protein 90-5, chloroplastic-like [Elaeis guineensis]	Histidine kinase-, DNA gyrase B-, and HSP90-like ATPase	GO:0006457//protein folding;GO:0005524//ATP binding;GO:0051082//unfolded protein binding
CL12683.Contig44_All	0	0	0	0.93	1.46	2.49	K09487//heat shock protein 90kDa beta+ko04141//Protein processing in endoplasmic reticulum+ko04626//Plant-pathogen interaction;K09487//heat shock protein 90kDa beta+ko04141//Protein processing in endoplasmic reticulum+ko04626//Plant-pathogen interaction;K09487//heat shock protein 90kDa beta+ko04141//Protein processing in endoplasmic reticulum+ko04626//Plant-pathogen interaction;K09487//heat shock…	XM_010945041.2 PREDICTED: Elaeis guineensis heat shock protein 90-5, chloroplastic (LOC105061087), mRNA	heat shock protein 90-5, chloroplastic-like [Phoenix dactylifera]	Hsp90 protein	GO:0006457//protein folding;GO:0005524//ATP binding;GO:0051082//unfolded protein binding
CL12683.Contig48_All	3.13	3.03	1.26	4.82	5	5.76	K09487//heat shock protein 90kDa beta+ko04141//Protein processing in endoplasmic reticulum+ko04626//Plant-pathogen interaction;K09487//heat shock protein 90kDa beta+ko04141//Protein processing in endoplasmic reticulum+ko04626//Plant-pathogen interaction;K09487//heat shock protein 90kDa beta+ko04141//Protein processing in endoplasmic reticulum+ko04626//Plant-pathogen interaction;K09487//heat shock…	XM_010945041.2 PREDICTED: Elaeis guineensis heat shock protein 90-5, chloroplastic (LOC105061087), mRNA	heat shock protein 90-5, chloroplastic-like [Phoenix dactylifera]	Hsp90 protein	GO:0006457//protein folding;GO:0005524//ATP binding;GO:0051082//unfolded protein binding
CL12683.Contig49_All	0	0	0	0.5	0.22	0	K09487//heat shock protein 90kDa beta+ko04141//Protein processing in endoplasmic reticulum+ko04626//Plant-pathogen interaction;K09487//heat shock protein 90kDa beta+ko04141//Protein processing in endoplasmic reticulum+ko04626//Plant-pathogen interaction;K09487//heat shock protein 90kDa beta+ko04141//Protein processing in endoplasmic reticulum+ko04626//Plant-pathogen interaction;K09487//heat shock…	XM_010945041.2 PREDICTED: Elaeis guineensis heat shock protein 90-5, chloroplastic (LOC105061087), mRNA	PREDICTED: heat shock protein 90-5, chloroplastic-like [Elaeis guineensis]	Hsp90 protein	GO:0006457//protein folding;GO:0005524//ATP binding;GO:0051082//unfolded protein binding
CL12683.Contig4_All	0.03	0.15	0.05	3.37	3.54	3.02	K09487//heat shock protein 90kDa beta+ko04141//Protein processing in endoplasmic reticulum+ko04626//Plant-pathogen interaction;K09487//heat shock protein 90kDa beta+ko04141//Protein processing in endoplasmic reticulum+ko04626//Plant-pathogen interaction;K09487//heat shock protein 90kDa beta+ko04141//Protein processing in endoplasmic reticulum+ko04626//Plant-pathogen interaction;K09487//heat shock…	XM_010945041.2 PREDICTED: Elaeis guineensis heat shock protein 90-5, chloroplastic (LOC105061087), mRNA	heat shock protein 83-like protein [Ornithogalum longebracteatum]	0	GO:0006457//protein folding;GO:0005524//ATP binding;GO:0051082//unfolded protein binding
CL12683.Contig52_All	0.19	0	0.58	1.11	0.23	0.81	K09487//heat shock protein 90kDa beta+ko04141//Protein processing in endoplasmic reticulum+ko04626//Plant-pathogen interaction;K09487//heat shock protein 90kDa beta+ko04141//Protein processing in endoplasmic reticulum+ko04626//Plant-pathogen interaction;K09487//heat shock protein 90kDa beta+ko04141//Protein processing in endoplasmic reticulum+ko04626//Plant-pathogen interaction;K09487//heat shock…	XM_010945041.2 PREDICTED: Elaeis guineensis heat shock protein 90-5, chloroplastic (LOC105061087), mRNA	PREDICTED: heat shock protein 90-5, chloroplastic [Elaeis guineensis]	Hsp90 protein	GO:0006457//protein folding;GO:0005524//ATP binding;GO:0051082//unfolded protein binding
CL12683.Contig53_All	2.38	3.03	0.98	0.35	0.12	0.22	K09487//heat shock protein 90kDa beta+ko04141//Protein processing in endoplasmic reticulum+ko04626//Plant-pathogen interaction;K09487//heat shock protein 90kDa beta+ko04141//Protein processing in endoplasmic reticulum+ko04626//Plant-pathogen interaction;K09487//heat shock protein 90kDa beta+ko04141//Protein processing in endoplasmic reticulum+ko04626//Plant-pathogen interaction;K09487//heat shock…	XM_010945041.2 PREDICTED: Elaeis guineensis heat shock protein 90-5, chloroplastic (LOC105061087), mRNA	heat shock protein 90-5, chloroplastic-like [Phoenix dactylifera]	Hsp90 protein	GO:0006457//protein folding;GO:0005524//ATP binding;GO:0051082//unfolded protein binding
CL12683.Contig56_All	0	0.22	0	2.94	4.36	3.59	K09487//heat shock protein 90kDa beta+ko04141//Protein processing in endoplasmic reticulum+ko04626//Plant-pathogen interaction;K09487//heat shock protein 90kDa beta+ko04141//Protein processing in endoplasmic reticulum+ko04626//Plant-pathogen interaction;K09487//heat shock protein 90kDa beta+ko04141//Protein processing in endoplasmic reticulum+ko04626//Plant-pathogen interaction;K09487//heat shock…	XM_010945041.2 PREDICTED: Elaeis guineensis heat shock protein 90-5, chloroplastic (LOC105061087), mRNA	hypothetical protein TanjilG_31964 [Lupinus angustifolius]	Hsp90 protein	GO:0006457//protein folding;GO:0005524//ATP binding;GO:0051082//unfolded protein binding
CL12683.Contig57_All	0	0.08	0.22	0.22	0.65	0.67	K09487//heat shock protein 90kDa beta+ko04141//Protein processing in endoplasmic reticulum+ko04626//Plant-pathogen interaction;K09487//heat shock protein 90kDa beta+ko04141//Protein processing in endoplasmic reticulum+ko04626//Plant-pathogen interaction;K09487//heat shock protein 90kDa beta+ko04141//Protein processing in endoplasmic reticulum+ko04626//Plant-pathogen interaction;K09487//heat shock…	XM_018962995.1 PREDICTED: Juglans regia heat shock protein 90-5, chloroplastic (LOC108989413), mRNA	PREDICTED: heat shock protein 83 [Cucumis sativus] >KGN49798.1 hypothetical protein Csa_5G135340 [Cucumis sativus]	0	GO:0006457//protein folding;GO:0005524//ATP binding;GO:0051082//unfolded protein binding
CL12683.Contig60_All	0.1	0.25	0.42	0	1.06	1.52	K09487//heat shock protein 90kDa beta+ko04141//Protein processing in endoplasmic reticulum+ko04626//Plant-pathogen interaction;K09487//heat shock protein 90kDa beta+ko04141//Protein processing in endoplasmic reticulum+ko04626//Plant-pathogen interaction;K09487//heat shock protein 90kDa beta+ko04141//Protein processing in endoplasmic reticulum+ko04626//Plant-pathogen interaction;K09487//heat shock…	XM_010945041.2 PREDICTED: Elaeis guineensis heat shock protein 90-5, chloroplastic (LOC105061087), mRNA	heat shock protein 90-5, chloroplastic-like [Phoenix dactylifera]	Hsp90 protein	GO:0006457//protein folding;GO:0005524//ATP binding;GO:0051082//unfolded protein binding
CL12683.Contig64_All	0.12	0.24	0	1.57	0.77	0.29	K09487//heat shock protein 90kDa beta+ko04141//Protein processing in endoplasmic reticulum+ko04626//Plant-pathogen interaction;K09487//heat shock protein 90kDa beta+ko04141//Protein processing in endoplasmic reticulum+ko04626//Plant-pathogen interaction;K09487//heat shock protein 90kDa beta+ko04141//Protein processing in endoplasmic reticulum+ko04626//Plant-pathogen interaction;K09487//heat shock…	XM_010945041.2 PREDICTED: Elaeis guineensis heat shock protein 90-5, chloroplastic (LOC105061087), mRNA	heat shock protein 83-like protein [Ornithogalum longebracteatum]	Hsp90 protein	GO:0006457//protein folding;GO:0005524//ATP binding;GO:0051082//unfolded protein binding
CL12683.Contig65_All	0	0	0	1.56	0	2.14	K09487//heat shock protein 90kDa beta+ko04141//Protein processing in endoplasmic reticulum+ko04626//Plant-pathogen interaction;K09487//heat shock protein 90kDa beta+ko04141//Protein processing in endoplasmic reticulum+ko04626//Plant-pathogen interaction;K09487//heat shock protein 90kDa beta+ko04141//Protein processing in endoplasmic reticulum+ko04626//Plant-pathogen interaction;K09487//heat shock…	XM_021736212.1 PREDICTED: Manihot esculenta heat shock protein 90-5, chloroplastic-like (LOC110599687), mRNA	heat shock protein 90-5, chloroplastic-like [Phoenix dactylifera]	Hsp90 protein	GO:0006457//protein folding;GO:0005524//ATP binding;GO:0051082//unfolded protein binding
CL12683.Contig68_All	0	0	0.23	0	0	0	K09487//heat shock protein 90kDa beta+ko04141//Protein processing in endoplasmic reticulum+ko04626//Plant-pathogen interaction;K09487//heat shock protein 90kDa beta+ko04141//Protein processing in endoplasmic reticulum+ko04626//Plant-pathogen interaction;K09487//heat shock protein 90kDa beta+ko04141//Protein processing in endoplasmic reticulum+ko04626//Plant-pathogen interaction;K09487//heat shock…	XM_010945041.2 PREDICTED: Elaeis guineensis heat shock protein 90-5, chloroplastic (LOC105061087), mRNA	heat shock protein 83-like protein [Ornithogalum longebracteatum]	0	GO:0006457//protein folding;GO:0005524//ATP binding;GO:0051082//unfolded protein binding
CL12683.Contig6_All	0	0	0.16	0	0.19	0.59	K09487//heat shock protein 90kDa beta+ko04141//Protein processing in endoplasmic reticulum+ko04626//Plant-pathogen interaction;K09487//heat shock protein 90kDa beta+ko04141//Protein processing in endoplasmic reticulum+ko04626//Plant-pathogen interaction;K09487//heat shock protein 90kDa beta+ko04141//Protein processing in endoplasmic reticulum+ko04626//Plant-pathogen interaction;K09487//heat shock…	XM_010945041.2 PREDICTED: Elaeis guineensis heat shock protein 90-5, chloroplastic (LOC105061087), mRNA	hypothetical protein TanjilG_31964 [Lupinus angustifolius]	Hsp90 protein	GO:0006457//protein folding;GO:0005524//ATP binding;GO:0051082//unfolded protein binding
CL12683.Contig70_All	21.11	18.81	18.83	42.8	48.71	44.22	K09487//heat shock protein 90kDa beta+ko04141//Protein processing in endoplasmic reticulum+ko04626//Plant-pathogen interaction;K09487//heat shock protein 90kDa beta+ko04141//Protein processing in endoplasmic reticulum+ko04626//Plant-pathogen interaction;K09487//heat shock protein 90kDa beta+ko04141//Protein processing in endoplasmic reticulum+ko04626//Plant-pathogen interaction;K09487//heat shock…	XM_010945041.2 PREDICTED: Elaeis guineensis heat shock protein 90-5, chloroplastic (LOC105061087), mRNA	heat shock protein 90-5, chloroplastic-like [Phoenix dactylifera]	Hsp90 protein	GO:0006457//protein folding;GO:0005524//ATP binding;GO:0051082//unfolded protein binding
CL12683.Contig73_All	0	0	0	0.05	0.25	0	K09487//heat shock protein 90kDa beta+ko04141//Protein processing in endoplasmic reticulum+ko04626//Plant-pathogen interaction;K09487//heat shock protein 90kDa beta+ko04141//Protein processing in endoplasmic reticulum+ko04626//Plant-pathogen interaction;K09487//heat shock protein 90kDa beta+ko04141//Protein processing in endoplasmic reticulum+ko04626//Plant-pathogen interaction;K09487//heat shock…	XM_010945041.2 PREDICTED: Elaeis guineensis heat shock protein 90-5, chloroplastic (LOC105061087), mRNA	Os09g0474300 [Oryza sativa Japonica Group] >BAT08593.1 Os09g0474300 [Oryza sativa Japonica Group]	Hsp90 protein	GO:0006457//protein folding;GO:0005783//endoplasmic reticulum;GO:0005524//ATP binding;GO:0051082//unfolded protein binding;GO:0048471//perinuclear region of cytoplasm;GO:0009570//chloroplast stroma
CL12683.Contig74_All	0.16	0.12	0.1	0.12	0.78	0.48	K09487//heat shock protein 90kDa beta+ko04141//Protein processing in endoplasmic reticulum+ko04626//Plant-pathogen interaction;K09487//heat shock protein 90kDa beta+ko04141//Protein processing in endoplasmic reticulum+ko04626//Plant-pathogen interaction;K09487//heat shock protein 90kDa beta+ko04141//Protein processing in endoplasmic reticulum+ko04626//Plant-pathogen interaction;K09487//heat shock…	XM_010945041.2 PREDICTED: Elaeis guineensis heat shock protein 90-5, chloroplastic (LOC105061087), mRNA	hypothetical protein TanjilG_31964 [Lupinus angustifolius]	Hsp90 protein	GO:0006457//protein folding;GO:0005524//ATP binding;GO:0051082//unfolded protein binding
CL12683.Contig78_All	0.02	0	0	0.41	0	0	K09487//heat shock protein 90kDa beta+ko04141//Protein processing in endoplasmic reticulum+ko04626//Plant-pathogen interaction;K09487//heat shock protein 90kDa beta+ko04141//Protein processing in endoplasmic reticulum+ko04626//Plant-pathogen interaction;K09487//heat shock protein 90kDa beta+ko04141//Protein processing in endoplasmic reticulum+ko04626//Plant-pathogen interaction;K09487//heat shock…	XM_010945041.2 PREDICTED: Elaeis guineensis heat shock protein 90-5, chloroplastic (LOC105061087), mRNA	hypothetical protein TanjilG_31964 [Lupinus angustifolius]	Hsp90 protein	GO:0006457//protein folding;GO:0005524//ATP binding;GO:0051082//unfolded protein binding
CL12683.Contig79_All	0	0	0	0.13	1.23	0.35	K09487//heat shock protein 90kDa beta+ko04141//Protein processing in endoplasmic reticulum+ko04626//Plant-pathogen interaction;K09487//heat shock protein 90kDa beta+ko04141//Protein processing in endoplasmic reticulum+ko04626//Plant-pathogen interaction;K09487//heat shock protein 90kDa beta+ko04141//Protein processing in endoplasmic reticulum+ko04626//Plant-pathogen interaction;K09487//heat shock…	XM_010945041.2 PREDICTED: Elaeis guineensis heat shock protein 90-5, chloroplastic (LOC105061087), mRNA	hypothetical protein TanjilG_31964 [Lupinus angustifolius]	Hsp90 protein	GO:0006457//protein folding;GO:0005524//ATP binding;GO:0051082//unfolded protein binding
CL12683.Contig80_All	0.3	0.23	0.24	1.04	0.66	0.8	K09487//heat shock protein 90kDa beta+ko04141//Protein processing in endoplasmic reticulum+ko04626//Plant-pathogen interaction;K09487//heat shock protein 90kDa beta+ko04141//Protein processing in endoplasmic reticulum+ko04626//Plant-pathogen interaction;K09487//heat shock protein 90kDa beta+ko04141//Protein processing in endoplasmic reticulum+ko04626//Plant-pathogen interaction;K09487//heat shock…	XM_010945041.2 PREDICTED: Elaeis guineensis heat shock protein 90-5, chloroplastic (LOC105061087), mRNA	heat shock protein 83-like protein [Ornithogalum longebracteatum]	Hsp90 protein	GO:0006457//protein folding;GO:0005524//ATP binding;GO:0051082//unfolded protein binding
CL12683.Contig83_All	0	0	0	0.13	0.17	0.22	K09487//heat shock protein 90kDa beta+ko04141//Protein processing in endoplasmic reticulum+ko04626//Plant-pathogen interaction;K09487//heat shock protein 90kDa beta+ko04141//Protein processing in endoplasmic reticulum+ko04626//Plant-pathogen interaction;K09487//heat shock protein 90kDa beta+ko04141//Protein processing in endoplasmic reticulum+ko04626//Plant-pathogen interaction;K09487//heat shock…	XM_007045664.2 PREDICTED: Theobroma cacao heat shock protein 90-5, chloroplastic (LOC18610157), mRNA	heat shock protein 90-5, chloroplastic-like [Cucurbita moschata]	0	GO:0006457//protein folding;GO:0005524//ATP binding;GO:0051082//unfolded protein binding
CL12683.Contig84_All	0.52	2.25	2.67	4.59	4.16	3.58	K09487//heat shock protein 90kDa beta+ko04141//Protein processing in endoplasmic reticulum+ko04626//Plant-pathogen interaction;K09487//heat shock protein 90kDa beta+ko04141//Protein processing in endoplasmic reticulum+ko04626//Plant-pathogen interaction;K09487//heat shock protein 90kDa beta+ko04141//Protein processing in endoplasmic reticulum+ko04626//Plant-pathogen interaction;K09487//heat shock…	XM_021736212.1 PREDICTED: Manihot esculenta heat shock protein 90-5, chloroplastic-like (LOC110599687), mRNA	heat shock protein 90-5, chloroplastic-like [Phoenix dactylifera]	Hsp90 protein	GO:0006457//protein folding;GO:0005524//ATP binding;GO:0051082//unfolded protein binding
CL12683.Contig87_All	0	0	0	1.22	0	1.04	K09487//heat shock protein 90kDa beta+ko04141//Protein processing in endoplasmic reticulum+ko04626//Plant-pathogen interaction;K09487//heat shock protein 90kDa beta+ko04141//Protein processing in endoplasmic reticulum+ko04626//Plant-pathogen interaction;K09487//heat shock protein 90kDa beta+ko04141//Protein processing in endoplasmic reticulum+ko04626//Plant-pathogen interaction;K09487//heat shock…	XM_010945041.2 PREDICTED: Elaeis guineensis heat shock protein 90-5, chloroplastic (LOC105061087), mRNA	PREDICTED: heat shock protein 90-5, chloroplastic [Elaeis guineensis]	Hsp90 protein	GO:0006457//protein folding;GO:0005524//ATP binding;GO:0051082//unfolded protein binding
CL12683.Contig89_All	0.16	0	0	0.19	0.27	0.14	K09487//heat shock protein 90kDa beta+ko04141//Protein processing in endoplasmic reticulum+ko04626//Plant-pathogen interaction;K09487//heat shock protein 90kDa beta+ko04141//Protein processing in endoplasmic reticulum+ko04626//Plant-pathogen interaction;K09487//heat shock protein 90kDa beta+ko04141//Protein processing in endoplasmic reticulum+ko04626//Plant-pathogen interaction;K09487//heat shock…	XM_010945041.2 PREDICTED: Elaeis guineensis heat shock protein 90-5, chloroplastic (LOC105061087), mRNA	hypothetical protein TanjilG_31964 [Lupinus angustifolius]	Hsp90 protein	GO:0006457//protein folding;GO:0005524//ATP binding;GO:0051082//unfolded protein binding
CL12683.Contig92_All	0.34	0.74	0.38	3.29	3.82	3.61	K09487//heat shock protein 90kDa beta+ko04141//Protein processing in endoplasmic reticulum+ko04626//Plant-pathogen interaction;K09487//heat shock protein 90kDa beta+ko04141//Protein processing in endoplasmic reticulum+ko04626//Plant-pathogen interaction;K09487//heat shock protein 90kDa beta+ko04141//Protein processing in endoplasmic reticulum+ko04626//Plant-pathogen interaction;K09487//heat shock…	XM_010945041.2 PREDICTED: Elaeis guineensis heat shock protein 90-5, chloroplastic (LOC105061087), mRNA	heat shock protein 90-5, chloroplastic-like [Phoenix dactylifera]	Hsp90 protein	GO:0006457//protein folding;GO:0005524//ATP binding;GO:0051082//unfolded protein binding
CL12683.Contig93_All	0.15	0.16	0.14	0.29	0.41	0.61	K09487//heat shock protein 90kDa beta+ko04141//Protein processing in endoplasmic reticulum+ko04626//Plant-pathogen interaction;K09487//heat shock protein 90kDa beta+ko04141//Protein processing in endoplasmic reticulum+ko04626//Plant-pathogen interaction;K09487//heat shock protein 90kDa beta+ko04141//Protein processing in endoplasmic reticulum+ko04626//Plant-pathogen interaction;K09487//heat shock…	XM_010945041.2 PREDICTED: Elaeis guineensis heat shock protein 90-5, chloroplastic (LOC105061087), mRNA	heat shock protein 90-5, chloroplastic [Prunus persica] >ONI31143.1 hypothetical protein PRUPE_1G295600 [Prunus persica]	Hsp90 protein	GO:0006457//protein folding;GO:0005524//ATP binding;GO:0051082//unfolded protein binding
CL12763.Contig4_All	142.31	143.09	140.36	470.74	465.31	440.29	K13993//HSP20 family protein+ko04141//Protein processing in endoplasmic reticulum;K13993//HSP20 family protein+ko04141//Protein processing in endoplasmic reticulum;K13993//HSP20 family protein+ko04141//Protein processing in endoplasmic reticulum;K13993//HSP20 family protein+ko04141//Protein processing in endoplasmic reticulum;K13993//HSP20 family protein+ko04141//Protein processing in endoplasmic…	XM_010930652.2 PREDICTED: Elaeis guineensis 18.1 kDa class I heat shock protein (LOC105050569), mRNA	chaperone [Agave tequilana]	Hsp20/alpha crystallin family	GO:0006457//protein folding;GO:0051082//unfolded protein binding;GO:0009651//response to salt stress;GO:0043621//protein self-association;GO:0042542//response to hydrogen peroxide;GO:0009408//response to heat;GO:0000302//response to reactive oxygen species;GO:0051259//protein complex oligomerization
CL12988.Contig5_All	85.13	94.55	91.83	45.05	44.91	42.69	K04079//molecular chaperone HtpG+ko04141//Protein processing in endoplasmic reticulum+ko04626//Plant-pathogen interaction;K04079//molecular chaperone HtpG+ko04141//Protein processing in endoplasmic reticulum+ko04626//Plant-pathogen interaction;K04079//molecular chaperone HtpG+ko04141//Protein processing in endoplasmic reticulum+ko04626//Plant-pathogen interaction;K04079//molecular chaperone HtpG+…	KM510488.1 Ornithogalum longebracteatum heat shock protein 81-1 (HSP81) mRNA, complete cds	heat shock family 90 protein [Lilium formosanum x Lilium longiflorum]	Hsp90 protein	GO:0006457//protein folding;GO:0005524//ATP binding;GO:0051082//unfolded protein binding
CL12988.Contig6_All	0.51	0.48	0.27	0.02	0.14	0.22	K04079//molecular chaperone HtpG+ko04141//Protein processing in endoplasmic reticulum+ko04626//Plant-pathogen interaction;K04079//molecular chaperone HtpG+ko04141//Protein processing in endoplasmic reticulum+ko04626//Plant-pathogen interaction;K04079//molecular chaperone HtpG+ko04141//Protein processing in endoplasmic reticulum+ko04626//Plant-pathogen interaction;K04079//molecular chaperone HtpG+…	XM_020726627.1 PREDICTED: Phalaenopsis equestris heat shock protein 81-1 (LOC110025930), mRNA	heat shock family 90 protein [Lilium formosanum x Lilium longiflorum]	Regulator of Vps4 activity in the MVB pathway	GO:0006457//protein folding;GO:0005524//ATP binding;GO:0009408//response to heat;GO:0034605//cellular response to heat;GO:0005737//cytoplasm;GO:0048471//perinuclear region of cytoplasm;GO:0032991//protein-containing complex;GO:0009986//cell surface;GO:0005829//cytosol;GO:0051082//unfolded protein binding;GO:0050821//protein stabilization;GO:0005886//plasma membrane
CL12999.Contig2_All	3.93	3.84	3.45	11.08	9.58	10.33	K03283//heat shock 70kDa protein 1/2/6/8+ko03040//Spliceosome+ko04144//Endocytosis+ko04141//Protein processing in endoplasmic reticulum;K03283//heat shock 70kDa protein 1/2/6/8+ko03040//Spliceosome+ko04144//Endocytosis+ko04141//Protein processing in endoplasmic reticulum;K03283//heat shock 70kDa protein 1/2/6/8+ko03040//Spliceosome+ko04144//Endocytosis+ko04141//Protein processing in endoplasmic r…	X67711.2 O.sativa hsp70 gene for heat shock protein 70	heat shock cognate 70 kDa protein 2 [Prunus avium]	Hsp70 protein	GO:0005524//ATP binding
CL13028.Contig1_All	1.71	1.48	1.7	3.31	3.77	3.81	K04079//molecular chaperone HtpG+ko04141//Protein processing in endoplasmic reticulum+ko04626//Plant-pathogen interaction;K04079//molecular chaperone HtpG+ko04141//Protein processing in endoplasmic reticulum+ko04626//Plant-pathogen interaction;K04079//molecular chaperone HtpG+ko04141//Protein processing in endoplasmic reticulum+ko04626//Plant-pathogen interaction;K04079//molecular chaperone HtpG+…	JX992841.1 Saccharum hybrid cultivar SP80-3280 heat shock protein 90 (hsp90) mRNA, complete cds	heat shock family 90 protein [Lilium formosanum x Lilium longiflorum]	Hsp90 protein	GO:0006457//protein folding;GO:0005524//ATP binding;GO:0009408//response to heat;GO:0034605//cellular response to heat;GO:0005737//cytoplasm;GO:0048471//perinuclear region of cytoplasm;GO:0032991//protein-containing complex;GO:0009986//cell surface;GO:0005829//cytosol;GO:0051082//unfolded protein binding;GO:0050821//protein stabilization;GO:0005886//plasma membrane
CL13028.Contig2_All	0.06	0.04	0.03	0.4	0.65	0.48	K04079//molecular chaperone HtpG+ko04141//Protein processing in endoplasmic reticulum+ko04626//Plant-pathogen interaction;K04079//molecular chaperone HtpG+ko04141//Protein processing in endoplasmic reticulum+ko04626//Plant-pathogen interaction;K04079//molecular chaperone HtpG+ko04141//Protein processing in endoplasmic reticulum+ko04626//Plant-pathogen interaction;K04079//molecular chaperone HtpG+…	JX992841.1 Saccharum hybrid cultivar SP80-3280 heat shock protein 90 (hsp90) mRNA, complete cds	heat shock family 90 protein [Lilium formosanum x Lilium longiflorum]	Hsp90 protein	GO:0006457//protein folding;GO:0005524//ATP binding;GO:0009408//response to heat;GO:0034605//cellular response to heat;GO:0005737//cytoplasm;GO:0048471//perinuclear region of cytoplasm;GO:0032991//protein-containing complex;GO:0009986//cell surface;GO:0005829//cytosol;GO:0051082//unfolded protein binding;GO:0050821//protein stabilization;GO:0005886//plasma membrane
CL13028.Contig8_All	0.16	0.09	0.15	1.5	1.13	0.92	K04079//molecular chaperone HtpG+ko04141//Protein processing in endoplasmic reticulum+ko04626//Plant-pathogen interaction;K04079//molecular chaperone HtpG+ko04141//Protein processing in endoplasmic reticulum+ko04626//Plant-pathogen interaction;K04079//molecular chaperone HtpG+ko04141//Protein processing in endoplasmic reticulum+ko04626//Plant-pathogen interaction;K04079//molecular chaperone HtpG+…	XM_020726627.1 PREDICTED: Phalaenopsis equestris heat shock protein 81-1 (LOC110025930), mRNA	heat shock family 90 protein [Lilium formosanum x Lilium longiflorum]	0	GO:0006457//protein folding;GO:0005524//ATP binding;GO:0051082//unfolded protein binding
CL13179.Contig51_All	0.6	0.65	0.46	2.17	2.07	2.28	K09490//heat shock 70kDa protein 5+ko04141//Protein processing in endoplasmic reticulum+ko03060//Protein export;K09490//heat shock 70kDa protein 5+ko04141//Protein processing in endoplasmic reticulum+ko03060//Protein export;K09490//heat shock 70kDa protein 5+ko04141//Protein processing in endoplasmic reticulum+ko03060//Protein export;K09490//heat shock 70kDa protein 5+ko04141//Protein processing …	XM_010936528.2 PREDICTED: Elaeis guineensis luminal-binding protein 4 (LOC105054898), mRNA	PREDICTED: luminal-binding protein 2 [Musa acuminata subsp. malaccensis]	Hsp70 protein	GO:0016020//membrane;GO:0005788//endoplasmic reticulum lumen;GO:0006986//response to unfolded protein;GO:0005524//ATP binding;GO:0051085//chaperone cofactor-dependent protein refolding;GO:0031072//heat shock protein binding;GO:0034620//cellular response to unfolded protein;GO:0005737//cytoplasm;GO:0051787//misfolded protein binding;GO:0034663//endoplasmic reticulum chaperone complex;GO:0030968//e…
CL13195.Contig1_All	0	0.13	0.81	2.18	3	1.63	K13993//HSP20 family protein+ko04141//Protein processing in endoplasmic reticulum;K13993//HSP20 family protein+ko04141//Protein processing in endoplasmic reticulum;K13993//HSP20 family protein+ko04141//Protein processing in endoplasmic reticulum;K13993//HSP20 family protein+ko04141//Protein processing in endoplasmic reticulum;K13993//HSP20 family protein+ko04141//Protein processing in endoplasmic…	D21816.1 Lilium longiflorum LIM10 mRNA, partial cds, clone:plim10	17.1 kDa class II heat shock protein-like [Hevea brasiliensis]	Hsp20/alpha crystallin family	0
CL13195.Contig3_All	4.81	3.32	3.79	63.11	59.27	65.34	K13993//HSP20 family protein+ko04141//Protein processing in endoplasmic reticulum;K13993//HSP20 family protein+ko04141//Protein processing in endoplasmic reticulum;K13993//HSP20 family protein+ko04141//Protein processing in endoplasmic reticulum;K13993//HSP20 family protein+ko04141//Protein processing in endoplasmic reticulum;K13993//HSP20 family protein+ko04141//Protein processing in endoplasmic…	D21816.1 Lilium longiflorum LIM10 mRNA, partial cds, clone:plim10	small heat shock protein, partial [Lilium longiflorum]	Hsp20/alpha crystallin family	0
CL13195.Contig5_All	2.52	2.39	2.51	5.2	7.34	5.16	K13993//HSP20 family protein+ko04141//Protein processing in endoplasmic reticulum;K13993//HSP20 family protein+ko04141//Protein processing in endoplasmic reticulum;K13993//HSP20 family protein+ko04141//Protein processing in endoplasmic reticulum;K13993//HSP20 family protein+ko04141//Protein processing in endoplasmic reticulum;K13993//HSP20 family protein+ko04141//Protein processing in endoplasmic…	D21818.1 Lilium longiflorum LIM12 mRNA, partial cds, clone:plim12	PREDICTED: 17.9 kDa class II heat shock protein-like [Eucalyptus grandis]	Hsp20/alpha crystallin family	0
CL13195.Contig8_All	0.17	0.52	1.24	3.99	4.14	3.26	K13993//HSP20 family protein+ko04141//Protein processing in endoplasmic reticulum;K13993//HSP20 family protein+ko04141//Protein processing in endoplasmic reticulum;K13993//HSP20 family protein+ko04141//Protein processing in endoplasmic reticulum;K13993//HSP20 family protein+ko04141//Protein processing in endoplasmic reticulum;K13993//HSP20 family protein+ko04141//Protein processing in endoplasmic…	KJ467620.1 Lilium lancifolium small heat shock protein mRNA, partial cds	small heat shock protein, partial [Lilium longiflorum]	Hsp20/alpha crystallin family	0
CL13277.Contig2_All	0.16	0	0	0.58	0.37	0.76	K13993//HSP20 family protein+ko04141//Protein processing in endoplasmic reticulum;K13993//HSP20 family protein+ko04141//Protein processing in endoplasmic reticulum;K13993//HSP20 family protein+ko04141//Protein processing in endoplasmic reticulum;K13993//HSP20 family protein+ko04141//Protein processing in endoplasmic reticulum;K13993//HSP20 family protein+ko04141//Protein processing in endoplasmic…	XM_011086680.2 PREDICTED: Sesamum indicum 17.8 kDa class I heat shock protein (LOC105167105), mRNA	heat shock protein 1 [Tectona grandis]	Hsp20/alpha crystallin family	0
CL13286.Contig10_All	14.8	18.26	19.54	73.3	71.86	71.12	K04079//molecular chaperone HtpG+ko04141//Protein processing in endoplasmic reticulum+ko04626//Plant-pathogen interaction;K04079//molecular chaperone HtpG+ko04141//Protein processing in endoplasmic reticulum+ko04626//Plant-pathogen interaction;K04079//molecular chaperone HtpG+ko04141//Protein processing in endoplasmic reticulum+ko04626//Plant-pathogen interaction;K04079//molecular chaperone HtpG+…	LT669795.1 Arabis alpina genome assembly, chromosome: 8	heat shock protein 83-like [Ananas comosus]	0	GO:0006457//protein folding;GO:0005524//ATP binding;GO:0051082//unfolded protein binding
CL13286.Contig11_All	0.68	1.02	1.09	10.69	10.61	6.2	K04079//molecular chaperone HtpG+ko04141//Protein processing in endoplasmic reticulum+ko04626//Plant-pathogen interaction;K04079//molecular chaperone HtpG+ko04141//Protein processing in endoplasmic reticulum+ko04626//Plant-pathogen interaction;K04079//molecular chaperone HtpG+ko04141//Protein processing in endoplasmic reticulum+ko04626//Plant-pathogen interaction;K04079//molecular chaperone HtpG+…	XM_010942778.2 PREDICTED: Elaeis guineensis heat shock protein 83 (LOC105059479), mRNA	PREDICTED: heat shock protein 83 [Cucumis sativus] >KGN57413.1 hypothetical protein Csa_3G183950 [Cucumis sativus]	Histidine kinase-, DNA gyrase B-, and HSP90-like ATPase	GO:0006457//protein folding;GO:0005524//ATP binding;GO:0051082//unfolded protein binding
CL13286.Contig13_All	85.28	87.37	93.82	314.73	306.17	296.78	K04079//molecular chaperone HtpG+ko04141//Protein processing in endoplasmic reticulum+ko04626//Plant-pathogen interaction;K04079//molecular chaperone HtpG+ko04141//Protein processing in endoplasmic reticulum+ko04626//Plant-pathogen interaction;K04079//molecular chaperone HtpG+ko04141//Protein processing in endoplasmic reticulum+ko04626//Plant-pathogen interaction;K04079//molecular chaperone HtpG+…	XM_020386500.1 PREDICTED: Asparagus officinalis heat shock protein 83 (LOC109820371), mRNA	heat shock protein 83 [Ornithogalum longebracteatum]	Hsp90 protein	GO:0006457//protein folding;GO:0005524//ATP binding;GO:0051082//unfolded protein binding
CL13286.Contig14_All	44.85	53.39	51.97	173.49	162.15	173.43	K04079//molecular chaperone HtpG+ko04141//Protein processing in endoplasmic reticulum+ko04626//Plant-pathogen interaction;K04079//molecular chaperone HtpG+ko04141//Protein processing in endoplasmic reticulum+ko04626//Plant-pathogen interaction;K04079//molecular chaperone HtpG+ko04141//Protein processing in endoplasmic reticulum+ko04626//Plant-pathogen interaction;K04079//molecular chaperone HtpG+…	XM_010942778.2 PREDICTED: Elaeis guineensis heat shock protein 83 (LOC105059479), mRNA	heat shock protein 83 [Ornithogalum longebracteatum]	Hsp90 protein	GO:0006457//protein folding;GO:0005524//ATP binding;GO:0051082//unfolded protein binding
CL13286.Contig15_All	81.95	82.94	88.8	233.8	232.65	227.62	K04079//molecular chaperone HtpG+ko04141//Protein processing in endoplasmic reticulum+ko04626//Plant-pathogen interaction;K04079//molecular chaperone HtpG+ko04141//Protein processing in endoplasmic reticulum+ko04626//Plant-pathogen interaction;K04079//molecular chaperone HtpG+ko04141//Protein processing in endoplasmic reticulum+ko04626//Plant-pathogen interaction;K04079//molecular chaperone HtpG+…	XM_010942778.2 PREDICTED: Elaeis guineensis heat shock protein 83 (LOC105059479), mRNA	heat shock protein 83 [Phoenix dactylifera]	Hsp90 protein	GO:0006457//protein folding;GO:0005524//ATP binding;GO:0051082//unfolded protein binding
CL13286.Contig16_All	21.4	22.51	22.9	71.31	69.57	68.56	K04079//molecular chaperone HtpG+ko04141//Protein processing in endoplasmic reticulum+ko04626//Plant-pathogen interaction;K04079//molecular chaperone HtpG+ko04141//Protein processing in endoplasmic reticulum+ko04626//Plant-pathogen interaction;K04079//molecular chaperone HtpG+ko04141//Protein processing in endoplasmic reticulum+ko04626//Plant-pathogen interaction;K04079//molecular chaperone HtpG+…	XM_010936324.2 PREDICTED: Elaeis guineensis heat shock protein 83-like (LOC105054741), mRNA	heat shock protein 83 [Ornithogalum longebracteatum]	Hsp90 protein	GO:0006457//protein folding;GO:0005524//ATP binding;GO:0051082//unfolded protein binding
CL13286.Contig17_All	35.19	36.96	36.81	96.78	93.23	92.63	K04079//molecular chaperone HtpG+ko04141//Protein processing in endoplasmic reticulum+ko04626//Plant-pathogen interaction;K04079//molecular chaperone HtpG+ko04141//Protein processing in endoplasmic reticulum+ko04626//Plant-pathogen interaction;K04079//molecular chaperone HtpG+ko04141//Protein processing in endoplasmic reticulum+ko04626//Plant-pathogen interaction;K04079//molecular chaperone HtpG+…	XM_008236613.2 PREDICTED: Prunus mume heat shock protein 83 (LOC103333719), mRNA	heat shock protein 83 [Ananas comosus]	Hsp90 protein	GO:0006457//protein folding;GO:0005524//ATP binding;GO:0051082//unfolded protein binding
CL13286.Contig19_All	27.66	29.42	28.04	137.01	144.23	135.6	K04079//molecular chaperone HtpG+ko04141//Protein processing in endoplasmic reticulum+ko04626//Plant-pathogen interaction;K04079//molecular chaperone HtpG+ko04141//Protein processing in endoplasmic reticulum+ko04626//Plant-pathogen interaction;K04079//molecular chaperone HtpG+ko04141//Protein processing in endoplasmic reticulum+ko04626//Plant-pathogen interaction;K04079//molecular chaperone HtpG+…	XM_010936324.2 PREDICTED: Elaeis guineensis heat shock protein 83-like (LOC105054741), mRNA	heat shock protein 83-like [Ananas comosus]	Histidine kinase-, DNA gyrase B-, and HSP90-like ATPase	GO:0006457//protein folding;GO:0005524//ATP binding;GO:0051082//unfolded protein binding
CL13286.Contig1_All	66.37	76.95	82.11	276.87	255.3	254.03	K04079//molecular chaperone HtpG+ko04141//Protein processing in endoplasmic reticulum+ko04626//Plant-pathogen interaction;K04079//molecular chaperone HtpG+ko04141//Protein processing in endoplasmic reticulum+ko04626//Plant-pathogen interaction;K04079//molecular chaperone HtpG+ko04141//Protein processing in endoplasmic reticulum+ko04626//Plant-pathogen interaction;K04079//molecular chaperone HtpG+…	XM_010942778.2 PREDICTED: Elaeis guineensis heat shock protein 83 (LOC105059479), mRNA	heat shock protein 83 [Ornithogalum longebracteatum]	Hsp90 protein	GO:0006457//protein folding;GO:0005524//ATP binding;GO:0051082//unfolded protein binding
CL13286.Contig21_All	35.53	38.23	35.65	125.01	130.83	134.8	K04079//molecular chaperone HtpG+ko04141//Protein processing in endoplasmic reticulum+ko04626//Plant-pathogen interaction;K04079//molecular chaperone HtpG+ko04141//Protein processing in endoplasmic reticulum+ko04626//Plant-pathogen interaction;K04079//molecular chaperone HtpG+ko04141//Protein processing in endoplasmic reticulum+ko04626//Plant-pathogen interaction;K04079//molecular chaperone HtpG+…	XM_007220157.2 PREDICTED: Prunus persica heat shock protein 83 (LOC18785260), mRNA	heat shock protein 83 [Jatropha curcas] >KDP22224.1 hypothetical protein JCGZ_26055 [Jatropha curcas]	0	GO:0006457//protein folding;GO:0005524//ATP binding;GO:0051082//unfolded protein binding
CL13286.Contig2_All	21.88	23.1	26.54	101.57	105.7	99.94	K04079//molecular chaperone HtpG+ko04141//Protein processing in endoplasmic reticulum+ko04626//Plant-pathogen interaction;K04079//molecular chaperone HtpG+ko04141//Protein processing in endoplasmic reticulum+ko04626//Plant-pathogen interaction;K04079//molecular chaperone HtpG+ko04141//Protein processing in endoplasmic reticulum+ko04626//Plant-pathogen interaction;K04079//molecular chaperone HtpG+…	XM_010936324.2 PREDICTED: Elaeis guineensis heat shock protein 83-like (LOC105054741), mRNA	heat shock protein 83 [Ornithogalum longebracteatum]	Hsp90 protein	GO:0006457//protein folding;GO:0005524//ATP binding;GO:0051082//unfolded protein binding
CL13286.Contig3_All	8.91	9.83	10.6	54.17	51.17	49.75	K04079//molecular chaperone HtpG+ko04141//Protein processing in endoplasmic reticulum+ko04626//Plant-pathogen interaction;K04079//molecular chaperone HtpG+ko04141//Protein processing in endoplasmic reticulum+ko04626//Plant-pathogen interaction;K04079//molecular chaperone HtpG+ko04141//Protein processing in endoplasmic reticulum+ko04626//Plant-pathogen interaction;K04079//molecular chaperone HtpG+…	GQ240799.1 Triticum turgidum subsp. dicoccoides heat shock protein 90 (Hsp90.2-B1) gene, complete cds	PREDICTED: heat shock protein 83 [Populus euphratica]	0	GO:0006457//protein folding;GO:0005524//ATP binding;GO:0051082//unfolded protein binding
CL13286.Contig4_All	79.54	77.83	83.64	239.77	238.84	227.83	K04079//molecular chaperone HtpG+ko04141//Protein processing in endoplasmic reticulum+ko04626//Plant-pathogen interaction;K04079//molecular chaperone HtpG+ko04141//Protein processing in endoplasmic reticulum+ko04626//Plant-pathogen interaction;K04079//molecular chaperone HtpG+ko04141//Protein processing in endoplasmic reticulum+ko04626//Plant-pathogen interaction;K04079//molecular chaperone HtpG+…	XM_020386500.1 PREDICTED: Asparagus officinalis heat shock protein 83 (LOC109820371), mRNA	heat shock protein 83 [Ornithogalum longebracteatum]	Hsp90 protein	GO:0006457//protein folding;GO:0005524//ATP binding;GO:0051082//unfolded protein binding
CL13286.Contig5_All	51.99	53.87	52.02	146.05	149.22	143.63	K04079//molecular chaperone HtpG+ko04141//Protein processing in endoplasmic reticulum+ko04626//Plant-pathogen interaction;K04079//molecular chaperone HtpG+ko04141//Protein processing in endoplasmic reticulum+ko04626//Plant-pathogen interaction;K04079//molecular chaperone HtpG+ko04141//Protein processing in endoplasmic reticulum+ko04626//Plant-pathogen interaction;K04079//molecular chaperone HtpG+…	AM423851.2 Vitis vinifera contig VV78X192584.4, whole genome shotgun sequence	heat shock protein 83-like [Ananas comosus]	Hsp90 protein	GO:0006457//protein folding;GO:0005524//ATP binding;GO:0051082//unfolded protein binding;GO:0005737//cytoplasm;GO:0009816//defense response to bacterium, incompatible interaction;GO:0061077//chaperone-mediated protein folding
CL13286.Contig7_All	14.84	17.18	19.66	51.98	50.61	49.17	K04079//molecular chaperone HtpG+ko04141//Protein processing in endoplasmic reticulum+ko04626//Plant-pathogen interaction;K04079//molecular chaperone HtpG+ko04141//Protein processing in endoplasmic reticulum+ko04626//Plant-pathogen interaction;K04079//molecular chaperone HtpG+ko04141//Protein processing in endoplasmic reticulum+ko04626//Plant-pathogen interaction;K04079//molecular chaperone HtpG+…	XM_010936324.2 PREDICTED: Elaeis guineensis heat shock protein 83-like (LOC105054741), mRNA	PREDICTED: heat shock cognate protein 80-like [Gossypium arboreum]	Hsp90 protein	GO:0006457//protein folding;GO:0005524//ATP binding;GO:0051082//unfolded protein binding
CL13286.Contig8_All	36.24	36.18	38.39	86.46	83.04	85.77	K04079//molecular chaperone HtpG+ko04141//Protein processing in endoplasmic reticulum+ko04626//Plant-pathogen interaction;K04079//molecular chaperone HtpG+ko04141//Protein processing in endoplasmic reticulum+ko04626//Plant-pathogen interaction;K04079//molecular chaperone HtpG+ko04141//Protein processing in endoplasmic reticulum+ko04626//Plant-pathogen interaction;K04079//molecular chaperone HtpG+…	XM_008236613.2 PREDICTED: Prunus mume heat shock protein 83 (LOC103333719), mRNA	heat shock protein 83-like [Ananas comosus]	Hsp90 protein	GO:0006457//protein folding;GO:0005524//ATP binding;GO:0051082//unfolded protein binding
CL13286.Contig9_All	11.81	14.61	14.07	41.54	40.82	41.18	K04079//molecular chaperone HtpG+ko04141//Protein processing in endoplasmic reticulum+ko04626//Plant-pathogen interaction;K04079//molecular chaperone HtpG+ko04141//Protein processing in endoplasmic reticulum+ko04626//Plant-pathogen interaction;K04079//molecular chaperone HtpG+ko04141//Protein processing in endoplasmic reticulum+ko04626//Plant-pathogen interaction;K04079//molecular chaperone HtpG+…	XM_010942778.2 PREDICTED: Elaeis guineensis heat shock protein 83 (LOC105059479), mRNA	heat shock protein 83-like [Ananas comosus]	0	GO:0006457//protein folding;GO:0005524//ATP binding;GO:0051082//unfolded protein binding
CL13298.Contig14_All	0.17	0.14	0.29	0.77	1.51	0.68	K03283//heat shock 70kDa protein 1/2/6/8+ko03040//Spliceosome+ko04144//Endocytosis+ko04141//Protein processing in endoplasmic reticulum;K03283//heat shock 70kDa protein 1/2/6/8+ko03040//Spliceosome+ko04144//Endocytosis+ko04141//Protein processing in endoplasmic reticulum;K03283//heat shock 70kDa protein 1/2/6/8+ko03040//Spliceosome+ko04144//Endocytosis+ko04141//Protein processing in endoplasmic r…	XM_020365285.1 PREDICTED: Cajanus cajan stromal 70 kDa heat shock-related protein, chloroplastic (LOC109803624), mRNA	PREDICTED: stromal 70 kDa heat shock-related protein, chloroplastic [Elaeis guineensis]	Hsp70 protein	GO:0006457//protein folding;GO:0006986//response to unfolded protein;GO:0005524//ATP binding;GO:0051085//chaperone cofactor-dependent protein refolding;GO:0031072//heat shock protein binding;GO:0034620//cellular response to unfolded protein;GO:0034605//cellular response to heat;GO:0005737//cytoplasm;GO:0042623//ATPase activity, coupled;GO:0051787//misfolded protein binding;GO:0051082//unfolded pr…
CL13298.Contig9_All	0.79	0.24	0.82	2.26	2.5	1.95	K03283//heat shock 70kDa protein 1/2/6/8+ko03040//Spliceosome+ko04144//Endocytosis+ko04141//Protein processing in endoplasmic reticulum;K03283//heat shock 70kDa protein 1/2/6/8+ko03040//Spliceosome+ko04144//Endocytosis+ko04141//Protein processing in endoplasmic reticulum;K03283//heat shock 70kDa protein 1/2/6/8+ko03040//Spliceosome+ko04144//Endocytosis+ko04141//Protein processing in endoplasmic r…	JX944711.1 Lactuca sativa heat shock protein 70 (hsp70) mRNA, complete cds	stromal 70 kDa heat shock-related protein, chloroplastic-like [Dendrobium catenatum] >PKU76358.1 Stromal 70 kDa heat shock-related protein, chloroplastic [Dendrobium catenatum]	Hsp70 protein	GO:0006457//protein folding;GO:0005524//ATP binding;GO:0051082//unfolded protein binding
CL13315.Contig1_All	0.31	1.27	1.26	22.22	19.58	22.02	K04043//molecular chaperone DnaK+ko03018//RNA degradation;K04043//molecular chaperone DnaK+ko03018//RNA degradation;K04043//molecular chaperone DnaK+ko03018//RNA degradation;K04043//molecular chaperone DnaK+ko03018//RNA degradation;K04043//molecular chaperone DnaK+ko03018//RNA degradation	XR_002165729.1 PREDICTED: Elaeis guineensis heat shock 70 kDa protein, mitochondrial (LOC105054078), transcript variant X5, misc_RNA	Heat shock protein, mitochondrial [Zea mays]	Hsp70 protein	GO:0006986//response to unfolded protein;GO:0005524//ATP binding;GO:0051085//chaperone cofactor-dependent protein refolding;GO:0031072//heat shock protein binding;GO:0034620//cellular response to unfolded protein;GO:0005737//cytoplasm;GO:0051787//misfolded protein binding;GO:0009651//response to salt stress;GO:0005739//mitochondrion;GO:0044183//protein binding involved in protein folding;GO:00095…
CL13315.Contig20_All	1.31	0.73	0.62	3.02	3.23	3.26	K04043//molecular chaperone DnaK+ko03018//RNA degradation;K04043//molecular chaperone DnaK+ko03018//RNA degradation;K04043//molecular chaperone DnaK+ko03018//RNA degradation;K04043//molecular chaperone DnaK+ko03018//RNA degradation;K04043//molecular chaperone DnaK+ko03018//RNA degradation	XM_010921043.2 PREDICTED: Elaeis guineensis heat shock 70 kDa protein, mitochondrial (LOC105043482), mRNA	heat shock 70 kDa protein, mitochondrial [Phoenix dactylifera]	Hsp70 protein	GO:0006457//protein folding;GO:0006986//response to unfolded protein;GO:0005524//ATP binding;GO:0051085//chaperone cofactor-dependent protein refolding;GO:0031072//heat shock protein binding;GO:0034620//cellular response to unfolded protein;GO:0034605//cellular response to heat;GO:0005737//cytoplasm;GO:0042623//ATPase activity, coupled;GO:0005774//vacuolar membrane;GO:0051787//misfolded protein b…
CL13315.Contig36_All	0.93	0.82	1	7.17	6.7	6.03	K04043//molecular chaperone DnaK+ko03018//RNA degradation;K04043//molecular chaperone DnaK+ko03018//RNA degradation;K04043//molecular chaperone DnaK+ko03018//RNA degradation;K04043//molecular chaperone DnaK+ko03018//RNA degradation;K04043//molecular chaperone DnaK+ko03018//RNA degradation	XR_002165729.1 PREDICTED: Elaeis guineensis heat shock 70 kDa protein, mitochondrial (LOC105054078), transcript variant X5, misc_RNA	heat shock protein [Cicer arietinum]	Hsp70 protein	GO:0006457//protein folding;GO:0005524//ATP binding;GO:0051082//unfolded protein binding
CL13315.Contig3_All	0.12	0	0.1	1.32	0.98	1.01	K04043//molecular chaperone DnaK+ko03018//RNA degradation;K04043//molecular chaperone DnaK+ko03018//RNA degradation;K04043//molecular chaperone DnaK+ko03018//RNA degradation;K04043//molecular chaperone DnaK+ko03018//RNA degradation;K04043//molecular chaperone DnaK+ko03018//RNA degradation	XM_010921043.2 PREDICTED: Elaeis guineensis heat shock 70 kDa protein, mitochondrial (LOC105043482), mRNA	heat shock protein [Cicer arietinum]	Hsp70 protein	GO:0006457//protein folding;GO:0005524//ATP binding;GO:0051082//unfolded protein binding
CL13315.Contig44_All	0.59	0.5	0.19	4.57	5.1	4.54	K04043//molecular chaperone DnaK+ko03018//RNA degradation;K04043//molecular chaperone DnaK+ko03018//RNA degradation;K04043//molecular chaperone DnaK+ko03018//RNA degradation;K04043//molecular chaperone DnaK+ko03018//RNA degradation	XM_011004698.1 PREDICTED: Populus euphratica heat shock 70 kDa protein, mitochondrial (LOC105109848), mRNA	Heat shock protein, mitochondrial [Zea mays]	0	GO:0006457//protein folding;GO:0005524//ATP binding;GO:0051082//unfolded protein binding
CL13315.Contig47_All	0.83	0.59	0.75	2.32	2.55	2.26	K04043//molecular chaperone DnaK+ko03018//RNA degradation;K04043//molecular chaperone DnaK+ko03018//RNA degradation;K04043//molecular chaperone DnaK+ko03018//RNA degradation;K04043//molecular chaperone DnaK+ko03018//RNA degradation;K04043//molecular chaperone DnaK+ko03018//RNA degradation	XM_011004698.1 PREDICTED: Populus euphratica heat shock 70 kDa protein, mitochondrial (LOC105109848), mRNA	Heat shock protein, mitochondrial [Zea mays]	0	GO:0006986//response to unfolded protein;GO:0005524//ATP binding;GO:0051085//chaperone cofactor-dependent protein refolding;GO:0031072//heat shock protein binding;GO:0034620//cellular response to unfolded protein;GO:0005737//cytoplasm;GO:0051787//misfolded protein binding;GO:0009651//response to salt stress;GO:0005739//mitochondrion;GO:0044183//protein binding involved in protein folding;GO:00095…
CL13315.Contig53_All	0.74	0.94	1.05	6.04	4.8	5.81	K04043//molecular chaperone DnaK+ko03018//RNA degradation;K04043//molecular chaperone DnaK+ko03018//RNA degradation;K04043//molecular chaperone DnaK+ko03018//RNA degradation;K04043//molecular chaperone DnaK+ko03018//RNA degradation;K04043//molecular chaperone DnaK+ko03018//RNA degradation	XR_002165729.1 PREDICTED: Elaeis guineensis heat shock 70 kDa protein, mitochondrial (LOC105054078), transcript variant X5, misc_RNA	heat shock 70 kDa protein [Zea mays]	NAD-specific glutamate dehydrogenase	GO:0006457//protein folding;GO:0006986//response to unfolded protein;GO:0005524//ATP binding;GO:0051085//chaperone cofactor-dependent protein refolding;GO:0031072//heat shock protein binding;GO:0034620//cellular response to unfolded protein;GO:0034605//cellular response to heat;GO:0005737//cytoplasm;GO:0042623//ATPase activity, coupled;GO:0005774//vacuolar membrane;GO:0051787//misfolded protein b…
CL13315.Contig54_All	0.31	0.65	0.67	4.42	3.6	4.02	K04043//molecular chaperone DnaK+ko03018//RNA degradation;K04043//molecular chaperone DnaK+ko03018//RNA degradation;K04043//molecular chaperone DnaK+ko03018//RNA degradation;K04043//molecular chaperone DnaK+ko03018//RNA degradation;K04043//molecular chaperone DnaK+ko03018//RNA degradation	XM_011004698.1 PREDICTED: Populus euphratica heat shock 70 kDa protein, mitochondrial (LOC105109848), mRNA	Heat shock protein, mitochondrial [Zea mays]	0	GO:0006457//protein folding;GO:0005524//ATP binding;GO:0051082//unfolded protein binding
CL1489.Contig2_All	5.53	4.6	4.89	1.12	1.42	1.62	K03283//heat shock 70kDa protein 1/2/6/8+ko03040//Spliceosome+ko04144//Endocytosis+ko04141//Protein processing in endoplasmic reticulum;K03283//heat shock 70kDa protein 1/2/6/8+ko03040//Spliceosome+ko04144//Endocytosis+ko04141//Protein processing in endoplasmic reticulum;K03283//heat shock 70kDa protein 1/2/6/8+ko03040//Spliceosome+ko04144//Endocytosis+ko04141//Protein processing in endoplasmic r…	XM_017379434.1 PREDICTED: Daucus carota subsp. sativus heat shock cognate 70 kDa protein 2-like (LOC108208858), mRNA	heat shock protein 70 [Ulva prolifera]	Hsp70 protein	GO:0005524//ATP binding
CL1489.Contig4_All	9.86	10.28	8.98	3.67	3.02	3.18	K03283//heat shock 70kDa protein 1/2/6/8+ko03040//Spliceosome+ko04144//Endocytosis+ko04141//Protein processing in endoplasmic reticulum;K03283//heat shock 70kDa protein 1/2/6/8+ko03040//Spliceosome+ko04144//Endocytosis+ko04141//Protein processing in endoplasmic reticulum;K03283//heat shock 70kDa protein 1/2/6/8+ko03040//Spliceosome+ko04144//Endocytosis+ko04141//Protein processing in endoplasmic r…	JQ062402.1 Vaucheria litorea clone VL10008733 heat shock protein 70 (hsp70) gene, complete cds	heat shock cognate 70 kDa protein [Oryza sativa Japonica Group] >ABF95267.1 Heat shock cognate 70 kDa protein, putative, expressed [Oryza sativa Japonica Group] >EAZ26449.1 hypothetical protein OsJ_10337 [Oryza sativa Japonica Group] >BAS83525.1 Os03g0277300 [Oryza sativa Japonica Group]	Hsp70 protein	GO:0006986//response to unfolded protein;GO:0005524//ATP binding;GO:0051085//chaperone cofactor-dependent protein refolding;GO:0031072//heat shock protein binding;GO:0034620//cellular response to unfolded protein;GO:0034605//cellular response to heat;GO:0005737//cytoplasm;GO:0042623//ATPase activity, coupled;GO:0051787//misfolded protein binding;GO:0051082//unfolded protein binding;GO:0042026//pr…
CL1543.Contig1_All	5.8	9.14	5.51	24.27	26.81	28.85	K13993//HSP20 family protein+ko04141//Protein processing in endoplasmic reticulum;K13993//HSP20 family protein+ko04141//Protein processing in endoplasmic reticulum;K13993//HSP20 family protein+ko04141//Protein processing in endoplasmic reticulum;K13993//HSP20 family protein+ko04141//Protein processing in endoplasmic reticulum;K13993//HSP20 family protein+ko04141//Protein processing in endoplasmic…	CP018157.1 Oryza sativa Indica Group cultivar Shuhui498 chromosome 1 sequence	17.8 kDa class I heat shock protein-like [Asparagus officinalis] >ONK63303.1 uncharacterized protein A4U43_C07F13580 [Asparagus officinalis]	Hsp20/alpha crystallin family	0
CL1543.Contig2_All	29.81	31.02	31.53	171.04	152.36	144.88	K13993//HSP20 family protein+ko04141//Protein processing in endoplasmic reticulum;K13993//HSP20 family protein+ko04141//Protein processing in endoplasmic reticulum;K13993//HSP20 family protein+ko04141//Protein processing in endoplasmic reticulum;K13993//HSP20 family protein+ko04141//Protein processing in endoplasmic reticulum;K13993//HSP20 family protein+ko04141//Protein processing in endoplasmic…	DQ515772.1 Agave tequilana clone 1.8 chaperone mRNA, complete cds	17.8 kDa class I heat shock protein-like [Asparagus officinalis]	Hsp20/alpha crystallin family	0
CL1543.Contig3_All	21.72	20.57	17.26	135.48	130.81	118.54	K13993//HSP20 family protein+ko04141//Protein processing in endoplasmic reticulum;K13993//HSP20 family protein+ko04141//Protein processing in endoplasmic reticulum;K13993//HSP20 family protein+ko04141//Protein processing in endoplasmic reticulum;K13993//HSP20 family protein+ko04141//Protein processing in endoplasmic reticulum;K13993//HSP20 family protein+ko04141//Protein processing in endoplasmic…	CP018157.1 Oryza sativa Indica Group cultivar Shuhui498 chromosome 1 sequence	17.8 kDa class I heat shock protein-like [Asparagus officinalis]	Hsp20/alpha crystallin family	0
CL1543.Contig4_All	12.83	11.89	12.6	87.89	74.73	66.9	K13993//HSP20 family protein+ko04141//Protein processing in endoplasmic reticulum;K13993//HSP20 family protein+ko04141//Protein processing in endoplasmic reticulum;K13993//HSP20 family protein+ko04141//Protein processing in endoplasmic reticulum;K13993//HSP20 family protein+ko04141//Protein processing in endoplasmic reticulum;K13993//HSP20 family protein+ko04141//Protein processing in endoplasmic…	CP018157.1 Oryza sativa Indica Group cultivar Shuhui498 chromosome 1 sequence	18.1 kDa class I heat shock protein-like [Quercus suber]	Hsp20/alpha crystallin family	0
CL1543.Contig5_All	35.06	30.63	34.18	88.36	84.99	73.05	K13993//HSP20 family protein+ko04141//Protein processing in endoplasmic reticulum;K13993//HSP20 family protein+ko04141//Protein processing in endoplasmic reticulum;K13993//HSP20 family protein+ko04141//Protein processing in endoplasmic reticulum;K13993//HSP20 family protein+ko04141//Protein processing in endoplasmic reticulum;K13993//HSP20 family protein+ko04141//Protein processing in endoplasmic…	0	PREDICTED: 17.3 kDa class I heat shock protein-like [Nelumbo nucifera]	0	0
CL1543.Contig6_All	0.23	0.72	0.42	7.64	7.43	6	K13993//HSP20 family protein+ko04141//Protein processing in endoplasmic reticulum;K13993//HSP20 family protein+ko04141//Protein processing in endoplasmic reticulum;K13993//HSP20 family protein+ko04141//Protein processing in endoplasmic reticulum;K13993//HSP20 family protein+ko04141//Protein processing in endoplasmic reticulum;K13993//HSP20 family protein+ko04141//Protein processing in endoplasmic…	XM_009346040.2 PREDICTED: Pyrus x bretschneideri 16.9 kDa class I heat shock protein 2-like (LOC103936191), mRNA	18.1 kDa class I heat shock protein-like [Asparagus officinalis]	Hsp20/alpha crystallin family	0
CL1543.Contig7_All	29.04	25.01	27.98	154.25	152.61	135.04	K13993//HSP20 family protein+ko04141//Protein processing in endoplasmic reticulum;K13993//HSP20 family protein+ko04141//Protein processing in endoplasmic reticulum;K13993//HSP20 family protein+ko04141//Protein processing in endoplasmic reticulum;K13993//HSP20 family protein+ko04141//Protein processing in endoplasmic reticulum;K13993//HSP20 family protein+ko04141//Protein processing in endoplasmic…	DQ515772.1 Agave tequilana clone 1.8 chaperone mRNA, complete cds	17.8 kDa class I heat shock protein-like [Asparagus officinalis]	Hsp20/alpha crystallin family	0
CL1543.Contig8_All	27.7	23.72	22.63	142.7	131.7	128.36	K13993//HSP20 family protein+ko04141//Protein processing in endoplasmic reticulum;K13993//HSP20 family protein+ko04141//Protein processing in endoplasmic reticulum;K13993//HSP20 family protein+ko04141//Protein processing in endoplasmic reticulum;K13993//HSP20 family protein+ko04141//Protein processing in endoplasmic reticulum;K13993//HSP20 family protein+ko04141//Protein processing in endoplasmic…	DQ515772.1 Agave tequilana clone 1.8 chaperone mRNA, complete cds	17.8 kDa class I heat shock protein-like [Asparagus officinalis] >ONK63303.1 uncharacterized protein A4U43_C07F13580 [Asparagus officinalis]	Hsp20/alpha crystallin family	0
CL1543.Contig9_All	12.36	12.35	12.48	106.97	113.72	108.93	K13993//HSP20 family protein+ko04141//Protein processing in endoplasmic reticulum;K13993//HSP20 family protein+ko04141//Protein processing in endoplasmic reticulum;K13993//HSP20 family protein+ko04141//Protein processing in endoplasmic reticulum;K13993//HSP20 family protein+ko04141//Protein processing in endoplasmic reticulum;K13993//HSP20 family protein+ko04141//Protein processing in endoplasmic…	CP018157.1 Oryza sativa Indica Group cultivar Shuhui498 chromosome 1 sequence	17.8 kDa class I heat shock protein-like [Asparagus officinalis]	Hsp20/alpha crystallin family	0
CL2369.Contig4_All	0.46	0.91	0.61	4.02	3.45	3.05	K13993//HSP20 family protein+ko04141//Protein processing in endoplasmic reticulum;K13993//HSP20 family protein+ko04141//Protein processing in endoplasmic reticulum;K13993//HSP20 family protein+ko04141//Protein processing in endoplasmic reticulum;K13993//HSP20 family protein+ko04141//Protein processing in endoplasmic reticulum	0	LOW QUALITY PROTEIN: class I heat shock protein-like [Phoenix dactylifera]	0	0
CL2380.Contig1_All	1.31	0.86	0.74	2.32	3.1	2.93	K03283//heat shock 70kDa protein 1/2/6/8+ko03040//Spliceosome+ko04144//Endocytosis+ko04141//Protein processing in endoplasmic reticulum;K03283//heat shock 70kDa protein 1/2/6/8+ko03040//Spliceosome+ko04144//Endocytosis+ko04141//Protein processing in endoplasmic reticulum;K03283//heat shock 70kDa protein 1/2/6/8+ko03040//Spliceosome+ko04144//Endocytosis+ko04141//Protein processing in endoplasmic r…	XM_020252527.1 PREDICTED: Ananas comosus heat shock cognate 70 kDa protein-like (LOC109723974), mRNA	heat shock protein 70 [Ulva pertusa]	Hsp70 protein	GO:0005524//ATP binding
CL2486.Contig11_All	0	0.6	4.97	0	7.47	8.03	K13993//HSP20 family protein+ko04141//Protein processing in endoplasmic reticulum;K13993//HSP20 family protein+ko04141//Protein processing in endoplasmic reticulum;K13993//HSP20 family protein+ko04141//Protein processing in endoplasmic reticulum;K13993//HSP20 family protein+ko04141//Protein processing in endoplasmic reticulum;K13993//HSP20 family protein+ko04141//Protein processing in endoplasmic…	D21818.1 Lilium longiflorum LIM12 mRNA, partial cds, clone:plim12	17.1 kDa class II heat shock protein-like [Phoenix dactylifera]	Hsp20/alpha crystallin family	0
CL2486.Contig1_All	8.18	6.72	6.27	32.16	35.38	30.65	K13993//HSP20 family protein+ko04141//Protein processing in endoplasmic reticulum;K13993//HSP20 family protein+ko04141//Protein processing in endoplasmic reticulum;K13993//HSP20 family protein+ko04141//Protein processing in endoplasmic reticulum;K13993//HSP20 family protein+ko04141//Protein processing in endoplasmic reticulum;K13993//HSP20 family protein+ko04141//Protein processing in endoplasmic…	XM_010050921.2 PREDICTED: Eucalyptus grandis 17.9 kDa class II heat shock protein (LOC104437870), mRNA	PREDICTED: 17.9 kDa class II heat shock protein [Eucalyptus grandis]	Hsp20/alpha crystallin family	0
CL2486.Contig4_All	3.74	4.94	4.53	14.96	17.47	15.71	K13993//HSP20 family protein+ko04141//Protein processing in endoplasmic reticulum;K13993//HSP20 family protein+ko04141//Protein processing in endoplasmic reticulum;K13993//HSP20 family protein+ko04141//Protein processing in endoplasmic reticulum;K13993//HSP20 family protein+ko04141//Protein processing in endoplasmic reticulum;K13993//HSP20 family protein+ko04141//Protein processing in endoplasmic…	XM_010050921.2 PREDICTED: Eucalyptus grandis 17.9 kDa class II heat shock protein (LOC104437870), mRNA	PREDICTED: 17.9 kDa class II heat shock protein [Eucalyptus grandis]	Hsp20/alpha crystallin family	0
CL2486.Contig7_All	10.83	12.5	9.32	32.56	30.81	35.06	K13993//HSP20 family protein+ko04141//Protein processing in endoplasmic reticulum;K13993//HSP20 family protein+ko04141//Protein processing in endoplasmic reticulum;K13993//HSP20 family protein+ko04141//Protein processing in endoplasmic reticulum;K13993//HSP20 family protein+ko04141//Protein processing in endoplasmic reticulum;K13993//HSP20 family protein+ko04141//Protein processing in endoplasmic…	0	PREDICTED: 17.9 kDa class II heat shock protein [Eucalyptus grandis]	Hsp20/alpha crystallin family	0
CL2486.Contig8_All	25.01	25.14	29.23	66.11	60.32	52.44	K13993//HSP20 family protein+ko04141//Protein processing in endoplasmic reticulum;K13993//HSP20 family protein+ko04141//Protein processing in endoplasmic reticulum;K13993//HSP20 family protein+ko04141//Protein processing in endoplasmic reticulum;K13993//HSP20 family protein+ko04141//Protein processing in endoplasmic reticulum;K13993//HSP20 family protein+ko04141//Protein processing in endoplasmic…	XM_010043850.2 PREDICTED: Eucalyptus grandis 17.9 kDa class II heat shock protein-like (LOC104431171), mRNA	PREDICTED: 17.9 kDa class II heat shock protein [Eucalyptus grandis]	Hsp20/alpha crystallin family	0
CL2486.Contig9_All	12.46	13.58	14.04	27.59	32.98	34.36	K13993//HSP20 family protein+ko04141//Protein processing in endoplasmic reticulum;K13993//HSP20 family protein+ko04141//Protein processing in endoplasmic reticulum;K13993//HSP20 family protein+ko04141//Protein processing in endoplasmic reticulum;K13993//HSP20 family protein+ko04141//Protein processing in endoplasmic reticulum;K13993//HSP20 family protein+ko04141//Protein processing in endoplasmic…	XM_009336427.2 PREDICTED: Pyrus x bretschneideri 17.1 kDa class II heat shock protein-like (LOC103927502), mRNA	PREDICTED: 17.9 kDa class II heat shock protein [Eucalyptus grandis]	0	0
CL271.Contig11_All	0	0.11	0.06	1.74	0.9	1.18	K03283//heat shock 70kDa protein 1/2/6/8+ko03040//Spliceosome+ko04144//Endocytosis+ko04141//Protein processing in endoplasmic reticulum;K03283//heat shock 70kDa protein 1/2/6/8+ko03040//Spliceosome+ko04144//Endocytosis+ko04141//Protein processing in endoplasmic reticulum;K03283//heat shock 70kDa protein 1/2/6/8+ko03040//Spliceosome+ko04144//Endocytosis+ko04141//Protein processing in endoplasmic r…	D21824.1 Lilium longiflorum LIM18 mRNA, complete cds, clone:plim18	HSP70 [Lilium longiflorum]	Hsp70 protein	GO:0006986//response to unfolded protein;GO:0005524//ATP binding;GO:0051085//chaperone cofactor-dependent protein refolding;GO:0031072//heat shock protein binding;GO:0034620//cellular response to unfolded protein;GO:0034605//cellular response to heat;GO:0005737//cytoplasm;GO:0042623//ATPase activity, coupled;GO:0051787//misfolded protein binding;GO:0051082//unfolded protein binding;GO:0042026//pr…
CL271.Contig13_All	5.28	4.7	5.48	17.13	15.66	15.28	K03283//heat shock 70kDa protein 1/2/6/8+ko03040//Spliceosome+ko04144//Endocytosis+ko04141//Protein processing in endoplasmic reticulum;K03283//heat shock 70kDa protein 1/2/6/8+ko03040//Spliceosome+ko04144//Endocytosis+ko04141//Protein processing in endoplasmic reticulum;K03283//heat shock 70kDa protein 1/2/6/8+ko03040//Spliceosome+ko04144//Endocytosis+ko04141//Protein processing in endoplasmic r…	XM_019850712.1 PREDICTED: Elaeis guineensis probable mediator of RNA polymerase II transcription subunit 37c (LOC105044427), mRNA	PREDICTED: heat shock cognate 70 kDa protein 2-like [Gossypium raimondii] >KJB55903.1 hypothetical protein B456_009G100400 [Gossypium raimondii]	Hsp70 protein	GO:0006986//response to unfolded protein;GO:0005524//ATP binding;GO:0051085//chaperone cofactor-dependent protein refolding;GO:0031072//heat shock protein binding;GO:0034620//cellular response to unfolded protein;GO:0034605//cellular response to heat;GO:0005737//cytoplasm;GO:0042623//ATPase activity, coupled;GO:0051787//misfolded protein binding;GO:0051082//unfolded protein binding;GO:0042026//pr…
CL271.Contig14_All	32.23	34.81	38.43	101.29	99.29	96.61	K03283//heat shock 70kDa protein 1/2/6/8+ko03040//Spliceosome+ko04144//Endocytosis+ko04141//Protein processing in endoplasmic reticulum;K03283//heat shock 70kDa protein 1/2/6/8+ko03040//Spliceosome+ko04144//Endocytosis+ko04141//Protein processing in endoplasmic reticulum;K03283//heat shock 70kDa protein 1/2/6/8+ko03040//Spliceosome+ko04144//Endocytosis+ko04141//Protein processing in endoplasmic r…	XM_019850712.1 PREDICTED: Elaeis guineensis probable mediator of RNA polymerase II transcription subunit 37c (LOC105044427), mRNA	HSP70 [Kosteletzkya pentacarpos]	Hsp70 protein	GO:0006986//response to unfolded protein;GO:0005524//ATP binding;GO:0051085//chaperone cofactor-dependent protein refolding;GO:0031072//heat shock protein binding;GO:0034620//cellular response to unfolded protein;GO:0034605//cellular response to heat;GO:0005737//cytoplasm;GO:0042623//ATPase activity, coupled;GO:0051787//misfolded protein binding;GO:0051082//unfolded protein binding;GO:0042026//pr…
CL271.Contig18_All	1.24	1.32	1.55	3.53	5.19	3.55	K03283//heat shock 70kDa protein 1/2/6/8+ko03040//Spliceosome+ko04144//Endocytosis+ko04141//Protein processing in endoplasmic reticulum;K03283//heat shock 70kDa protein 1/2/6/8+ko03040//Spliceosome+ko04144//Endocytosis+ko04141//Protein processing in endoplasmic reticulum;K03283//heat shock 70kDa protein 1/2/6/8+ko03040//Spliceosome+ko04144//Endocytosis+ko04141//Protein processing in endoplasmic r…	XM_006663065.2 PREDICTED: Oryza brachyantha heat shock cognate 70 kDa protein 2 (LOC102702507), mRNA	heat shock cognate 70 kDa protein 2-like [Manihot esculenta] >OAY58361.1 hypothetical protein MANES_02G171300 [Manihot esculenta]	Hsp70 protein	GO:0006986//response to unfolded protein;GO:0005524//ATP binding;GO:0051085//chaperone cofactor-dependent protein refolding;GO:0031072//heat shock protein binding;GO:0034620//cellular response to unfolded protein;GO:0034605//cellular response to heat;GO:0005737//cytoplasm;GO:0042623//ATPase activity, coupled;GO:0051787//misfolded protein binding;GO:0051082//unfolded protein binding;GO:0042026//pr…
CL271.Contig21_All	40.92	43.86	46.54	165.58	163.92	158.13	K03283//heat shock 70kDa protein 1/2/6/8+ko03040//Spliceosome+ko04144//Endocytosis+ko04141//Protein processing in endoplasmic reticulum;K03283//heat shock 70kDa protein 1/2/6/8+ko03040//Spliceosome+ko04144//Endocytosis+ko04141//Protein processing in endoplasmic reticulum;K03283//heat shock 70kDa protein 1/2/6/8+ko03040//Spliceosome+ko04144//Endocytosis+ko04141//Protein processing in endoplasmic r…	D21824.1 Lilium longiflorum LIM18 mRNA, complete cds, clone:plim18	Heat shock cognate 70 kDa protein 4 [Triticum urartu]	Hsp70 protein	GO:0006986//response to unfolded protein;GO:0005524//ATP binding;GO:0051085//chaperone cofactor-dependent protein refolding;GO:0031072//heat shock protein binding;GO:0034620//cellular response to unfolded protein;GO:0034605//cellular response to heat;GO:0005737//cytoplasm;GO:0042623//ATPase activity, coupled;GO:0051787//misfolded protein binding;GO:0051082//unfolded protein binding;GO:0042026//pr…
CL271.Contig24_All	9.12	7.3	8.4	32.65	33.19	32.06	K03283//heat shock 70kDa protein 1/2/6/8+ko03040//Spliceosome+ko04144//Endocytosis+ko04141//Protein processing in endoplasmic reticulum;K03283//heat shock 70kDa protein 1/2/6/8+ko03040//Spliceosome+ko04144//Endocytosis+ko04141//Protein processing in endoplasmic reticulum;K03283//heat shock 70kDa protein 1/2/6/8+ko03040//Spliceosome+ko04144//Endocytosis+ko04141//Protein processing in endoplasmic r…	XM_019850712.1 PREDICTED: Elaeis guineensis probable mediator of RNA polymerase II transcription subunit 37c (LOC105044427), mRNA	heat shock cognate 70 kDa protein 2 isoform X1 [Abrus precatorius]	Hsp70 protein	GO:0006986//response to unfolded protein;GO:0005524//ATP binding;GO:0051085//chaperone cofactor-dependent protein refolding;GO:0031072//heat shock protein binding;GO:0034620//cellular response to unfolded protein;GO:0034605//cellular response to heat;GO:0005737//cytoplasm;GO:0042623//ATPase activity, coupled;GO:0051787//misfolded protein binding;GO:0051082//unfolded protein binding;GO:0042026//pr…
CL271.Contig26_All	2.45	1.68	2.18	5.91	5.28	5.56	K03283//heat shock 70kDa protein 1/2/6/8+ko03040//Spliceosome+ko04144//Endocytosis+ko04141//Protein processing in endoplasmic reticulum;K03283//heat shock 70kDa protein 1/2/6/8+ko03040//Spliceosome+ko04144//Endocytosis+ko04141//Protein processing in endoplasmic reticulum;K03283//heat shock 70kDa protein 1/2/6/8+ko03040//Spliceosome+ko04144//Endocytosis+ko04141//Protein processing in endoplasmic r…	KR071130.1 Chimonanthus praecox heat shock protein 70 (HSP70-1) mRNA, complete cds	Heat shock protein 70 family [Corchorus capsularis]	Hsp70 protein	GO:0032440//2-alkenal reductase [NAD(P)] activity;GO:0000808//origin recognition complex;GO:0005634//nucleus;GO:0005524//ATP binding;GO:0006260//DNA replication
CL271.Contig28_All	4.8	4.64	5.36	13.02	12.01	13.72	K03283//heat shock 70kDa protein 1/2/6/8+ko03040//Spliceosome+ko04144//Endocytosis+ko04141//Protein processing in endoplasmic reticulum;K03283//heat shock 70kDa protein 1/2/6/8+ko03040//Spliceosome+ko04144//Endocytosis+ko04141//Protein processing in endoplasmic reticulum;K03283//heat shock 70kDa protein 1/2/6/8+ko03040//Spliceosome+ko04144//Endocytosis+ko04141//Protein processing in endoplasmic r…	XM_019850712.1 PREDICTED: Elaeis guineensis probable mediator of RNA polymerase II transcription subunit 37c (LOC105044427), mRNA	PREDICTED: heat shock cognate 70 kDa protein [Gossypium hirsutum] >XP_017611127.1 PREDICTED: heat shock cognate 70 kDa protein [Gossypium arboreum]	Hsp70 protein	GO:0006986//response to unfolded protein;GO:0005524//ATP binding;GO:0051085//chaperone cofactor-dependent protein refolding;GO:0031072//heat shock protein binding;GO:0034620//cellular response to unfolded protein;GO:0034605//cellular response to heat;GO:0005737//cytoplasm;GO:0042623//ATPase activity, coupled;GO:0051787//misfolded protein binding;GO:0051082//unfolded protein binding;GO:0042026//pr…
CL271.Contig37_All	53.39	53.81	52.29	143.85	154.37	150.89	K03283//heat shock 70kDa protein 1/2/6/8+ko03040//Spliceosome+ko04144//Endocytosis+ko04141//Protein processing in endoplasmic reticulum;K03283//heat shock 70kDa protein 1/2/6/8+ko03040//Spliceosome+ko04144//Endocytosis+ko04141//Protein processing in endoplasmic reticulum;K03283//heat shock 70kDa protein 1/2/6/8+ko03040//Spliceosome+ko04144//Endocytosis+ko04141//Protein processing in endoplasmic r…	D21824.1 Lilium longiflorum LIM18 mRNA, complete cds, clone:plim18	probable mediator of RNA polymerase II transcription subunit 37c [Brachypodium distachyon] >KQK05900.1 hypothetical protein BRADI_2g23250v3 [Brachypodium distachyon]	Hsp70 protein	GO:0006986//response to unfolded protein;GO:0005524//ATP binding;GO:0051085//chaperone cofactor-dependent protein refolding;GO:0031072//heat shock protein binding;GO:0034620//cellular response to unfolded protein;GO:0034605//cellular response to heat;GO:0005737//cytoplasm;GO:0042623//ATPase activity, coupled;GO:0051787//misfolded protein binding;GO:0051082//unfolded protein binding;GO:0042026//pr…
CL271.Contig7_All	2.91	2.67	3.23	10.02	10.82	10.92	K03283//heat shock 70kDa protein 1/2/6/8+ko03040//Spliceosome+ko04144//Endocytosis+ko04141//Protein processing in endoplasmic reticulum;K03283//heat shock 70kDa protein 1/2/6/8+ko03040//Spliceosome+ko04144//Endocytosis+ko04141//Protein processing in endoplasmic reticulum;K03283//heat shock 70kDa protein 1/2/6/8+ko03040//Spliceosome+ko04144//Endocytosis+ko04141//Protein processing in endoplasmic r…	XM_019850712.1 PREDICTED: Elaeis guineensis probable mediator of RNA polymerase II transcription subunit 37c (LOC105044427), mRNA	heat shock cognate 70 kDa protein 2 [Oryza sativa Japonica Group] >AAX95352.1 dnaK-type molecular chaperone hsp70 - rice (fragment) [Oryza sativa Japonica Group] >ABA95500.1 Heat shock cognate 70 kDa protein, putative, expressed [Oryza sativa Japonica Group] >BAF28903.1 Os11g0703900 [Oryza sativa Japonica Group] >BAT15394.1 Os11g0703900 [Oryza sativa Japonica Group]	Hsp70 protein	GO:0006986//response to unfolded protein;GO:0005524//ATP binding;GO:0051085//chaperone cofactor-dependent protein refolding;GO:0031072//heat shock protein binding;GO:0034620//cellular response to unfolded protein;GO:0034605//cellular response to heat;GO:0005737//cytoplasm;GO:0042623//ATPase activity, coupled;GO:0051787//misfolded protein binding;GO:0051082//unfolded protein binding;GO:0042026//pr…
CL2987.Contig2_All	14.96	17.51	19.23	6.29	5.61	4.67	K04079//molecular chaperone HtpG+ko04141//Protein processing in endoplasmic reticulum+ko04626//Plant-pathogen interaction;K04079//molecular chaperone HtpG+ko04141//Protein processing in endoplasmic reticulum+ko04626//Plant-pathogen interaction;K04079//molecular chaperone HtpG+ko04141//Protein processing in endoplasmic reticulum+ko04626//Plant-pathogen interaction;K04079//molecular chaperone HtpG+…	EU079669.1 Phytophthora captiosa isolate PD_00108(P10721) heat shock protein 90 (HSP90) gene, partial cds	HSP90 [Populus tomentosa]	Hsp90 protein	GO:0006457//protein folding;GO:0005524//ATP binding;GO:0051082//unfolded protein binding
CL2987.Contig4_All	2.04	2.14	2.78	9.2	9.15	9.78	K04079//molecular chaperone HtpG+ko04141//Protein processing in endoplasmic reticulum+ko04626//Plant-pathogen interaction;K04079//molecular chaperone HtpG+ko04141//Protein processing in endoplasmic reticulum+ko04626//Plant-pathogen interaction;K04079//molecular chaperone HtpG+ko04141//Protein processing in endoplasmic reticulum+ko04626//Plant-pathogen interaction;K04079//molecular chaperone HtpG+…	XM_010062131.2 PREDICTED: Eucalyptus grandis heat shock protein 83 (LOC104448346), mRNA	heat shock protein 83 [Chenopodium quinoa]	Hsp90 protein	GO:0006457//protein folding;GO:0005524//ATP binding;GO:0051082//unfolded protein binding
CL3069.Contig1_All	31.06	32.73	31.48	15.57	15.43	14.12	K13993//HSP20 family protein+ko04141//Protein processing in endoplasmic reticulum;K13993//HSP20 family protein+ko04141//Protein processing in endoplasmic reticulum;K13993//HSP20 family protein+ko04141//Protein processing in endoplasmic reticulum;K13993//HSP20 family protein+ko04141//Protein processing in endoplasmic reticulum;K13993//HSP20 family protein+ko04141//Protein processing in endoplasmic…	0	PREDICTED: 15.4 kDa class V heat shock protein [Elaeis guineensis]	Hsp20/alpha crystallin family	0
CL3069.Contig2_All	34.85	39.49	38.6	14.64	12.55	14.11	K13993//HSP20 family protein+ko04141//Protein processing in endoplasmic reticulum;K13993//HSP20 family protein+ko04141//Protein processing in endoplasmic reticulum;K13993//HSP20 family protein+ko04141//Protein processing in endoplasmic reticulum;K13993//HSP20 family protein+ko04141//Protein processing in endoplasmic reticulum;K13993//HSP20 family protein+ko04141//Protein processing in endoplasmic…	0	PREDICTED: 15.4 kDa class V heat shock protein [Elaeis guineensis]	Hsp20/alpha crystallin family	0
CL3069.Contig3_All	11.97	11.05	11.34	5.88	4.62	4.49	K13993//HSP20 family protein+ko04141//Protein processing in endoplasmic reticulum;K13993//HSP20 family protein+ko04141//Protein processing in endoplasmic reticulum;K13993//HSP20 family protein+ko04141//Protein processing in endoplasmic reticulum;K13993//HSP20 family protein+ko04141//Protein processing in endoplasmic reticulum;K13993//HSP20 family protein+ko04141//Protein processing in endoplasmic…	0	PREDICTED: 15.4 kDa class V heat shock protein [Musa acuminata subsp. malaccensis]	0	0
CL308.Contig3_All	0	0	0	3.75	2.06	4.12	K04043//molecular chaperone DnaK+ko03018//RNA degradation;K04043//molecular chaperone DnaK+ko03018//RNA degradation;K04043//molecular chaperone DnaK+ko03018//RNA degradation;K04043//molecular chaperone DnaK+ko03018//RNA degradation;K04043//molecular chaperone DnaK+ko03018//RNA degradation	XM_020371440.1 PREDICTED: Cajanus cajan heat shock 70 kDa protein, mitochondrial-like (LOC109808436), mRNA	Heat shock protein 70 family [Macleaya cordata]	Hsp70 protein	GO:0006457//protein folding;GO:0005524//ATP binding;GO:0051082//unfolded protein binding
CL308.Contig4_All	20.68	21.42	23.49	9.21	9.6	8.38	K04043//molecular chaperone DnaK+ko03018//RNA degradation;K04043//molecular chaperone DnaK+ko03018//RNA degradation;K04043//molecular chaperone DnaK+ko03018//RNA degradation;K04043//molecular chaperone DnaK+ko03018//RNA degradation;K04043//molecular chaperone DnaK+ko03018//RNA degradation	XM_020371440.1 PREDICTED: Cajanus cajan heat shock 70 kDa protein, mitochondrial-like (LOC109808436), mRNA	Heat shock protein 70 family [Macleaya cordata]	Hsp70 protein	GO:0006457//protein folding;GO:0005524//ATP binding;GO:0051082//unfolded protein binding
CL308.Contig5_All	0	0	0	1.89	2.1	1.79	K04043//molecular chaperone DnaK+ko03018//RNA degradation;K04043//molecular chaperone DnaK+ko03018//RNA degradation;K04043//molecular chaperone DnaK+ko03018//RNA degradation;K04043//molecular chaperone DnaK+ko03018//RNA degradation;K04043//molecular chaperone DnaK+ko03018//RNA degradation	XM_020371440.1 PREDICTED: Cajanus cajan heat shock 70 kDa protein, mitochondrial-like (LOC109808436), mRNA	Heat shock protein 70 family [Macleaya cordata]	Hsp70 protein	GO:0006457//protein folding;GO:0005524//ATP binding;GO:0051082//unfolded protein binding
CL308.Contig9_All	0.04	0.04	0.04	2.46	2.92	2.11	K04043//molecular chaperone DnaK+ko03018//RNA degradation;K04043//molecular chaperone DnaK+ko03018//RNA degradation;K04043//molecular chaperone DnaK+ko03018//RNA degradation;K04043//molecular chaperone DnaK+ko03018//RNA degradation;K04043//molecular chaperone DnaK+ko03018//RNA degradation	XM_002272137.4 PREDICTED: Vitis vinifera heat shock 70 kDa protein, mitochondrial (LOC100248447), mRNA	PREDICTED: heat shock 70 kDa protein, mitochondrial isoform X1 [Vitis vinifera]	Hsp70 protein	GO:0006457//protein folding;GO:0006986//response to unfolded protein;GO:0005524//ATP binding;GO:0051085//chaperone cofactor-dependent protein refolding;GO:0031072//heat shock protein binding;GO:0034620//cellular response to unfolded protein;GO:0034605//cellular response to heat;GO:0005737//cytoplasm;GO:0042623//ATPase activity, coupled;GO:0005774//vacuolar membrane;GO:0051787//misfolded protein b…
CL3720.Contig1_All	1.36	1.84	1.51	4.22	4.51	4.85	K13993//HSP20 family protein+ko04141//Protein processing in endoplasmic reticulum;K13993//HSP20 family protein+ko04141//Protein processing in endoplasmic reticulum;K13993//HSP20 family protein+ko04141//Protein processing in endoplasmic reticulum;K13993//HSP20 family protein+ko04141//Protein processing in endoplasmic reticulum;K13993//HSP20 family protein+ko04141//Protein processing in endoplasmic…	AM483547.1 Vitis vinifera, whole genome shotgun sequence, contig VV78X084771.5, clone ENTAV 115	PREDICTED: 17.9 kDa class II heat shock protein [Eucalyptus grandis]	Hsp20/alpha crystallin family	0
CL3720.Contig6_All	228.96	215.56	225.2	459.11	479.47	487.24	K13993//HSP20 family protein+ko04141//Protein processing in endoplasmic reticulum;K13993//HSP20 family protein+ko04141//Protein processing in endoplasmic reticulum;K13993//HSP20 family protein+ko04141//Protein processing in endoplasmic reticulum;K13993//HSP20 family protein+ko04141//Protein processing in endoplasmic reticulum;K13993//HSP20 family protein+ko04141//Protein processing in endoplasmic…	XM_008379584.2 PREDICTED: Malus x domestica 17.9 kDa class II heat shock protein-like (LOC103440885), mRNA	PREDICTED: 17.9 kDa class II heat shock protein [Eucalyptus grandis]	Hsp20/alpha crystallin family	0
CL3720.Contig7_All	59.15	62.05	64.02	131.51	125.85	120.44	K13993//HSP20 family protein+ko04141//Protein processing in endoplasmic reticulum;K13993//HSP20 family protein+ko04141//Protein processing in endoplasmic reticulum;K13993//HSP20 family protein+ko04141//Protein processing in endoplasmic reticulum;K13993//HSP20 family protein+ko04141//Protein processing in endoplasmic reticulum;K13993//HSP20 family protein+ko04141//Protein processing in endoplasmic…	XM_008379584.2 PREDICTED: Malus x domestica 17.9 kDa class II heat shock protein-like (LOC103440885), mRNA	PREDICTED: 17.9 kDa class II heat shock protein [Eucalyptus grandis]	Hsp20/alpha crystallin family	0
CL3720.Contig9_All	13.07	14.69	12.77	26.51	27.66	28.72	K13993//HSP20 family protein+ko04141//Protein processing in endoplasmic reticulum;K13993//HSP20 family protein+ko04141//Protein processing in endoplasmic reticulum;K13993//HSP20 family protein+ko04141//Protein processing in endoplasmic reticulum;K13993//HSP20 family protein+ko04141//Protein processing in endoplasmic reticulum;K13993//HSP20 family protein+ko04141//Protein processing in endoplasmic…	XM_010043850.2 PREDICTED: Eucalyptus grandis 17.9 kDa class II heat shock protein-like (LOC104431171), mRNA	PREDICTED: 17.9 kDa class II heat shock protein [Eucalyptus grandis]	Hsp20/alpha crystallin family	0
CL3775.Contig1_All	16.59	16.65	15.66	150.4	152.51	145.5	K13993//HSP20 family protein+ko04141//Protein processing in endoplasmic reticulum;K13993//HSP20 family protein+ko04141//Protein processing in endoplasmic reticulum;K13993//HSP20 family protein+ko04141//Protein processing in endoplasmic reticulum;K13993//HSP20 family protein+ko04141//Protein processing in endoplasmic reticulum;K13993//HSP20 family protein+ko04141//Protein processing in endoplasmic…	0	PREDICTED: small heat shock protein, chloroplastic-like [Elaeis guineensis]	Hsp20/alpha crystallin family	0
CL3775.Contig2_All	0.28	0.8	0.55	4.45	6.06	6.47	K13993//HSP20 family protein+ko04141//Protein processing in endoplasmic reticulum;K13993//HSP20 family protein+ko04141//Protein processing in endoplasmic reticulum;K13993//HSP20 family protein+ko04141//Protein processing in endoplasmic reticulum;K13993//HSP20 family protein+ko04141//Protein processing in endoplasmic reticulum;K13993//HSP20 family protein+ko04141//Protein processing in endoplasmic…	0	PREDICTED: small heat shock protein, chloroplastic-like [Elaeis guineensis]	Hsp20/alpha crystallin family	0
CL3775.Contig5_All	10.56	9.19	9.52	20.65	25.69	23.73	K13993//HSP20 family protein+ko04141//Protein processing in endoplasmic reticulum;K13993//HSP20 family protein+ko04141//Protein processing in endoplasmic reticulum;K13993//HSP20 family protein+ko04141//Protein processing in endoplasmic reticulum;K13993//HSP20 family protein+ko04141//Protein processing in endoplasmic reticulum;K13993//HSP20 family protein+ko04141//Protein processing in endoplasmic…	0	PREDICTED: small heat shock protein, chloroplastic-like [Elaeis guineensis]	Hsp20/alpha crystallin family	0
CL3775.Contig6_All	15.46	15.73	12.97	44.71	50.04	45.79	K13993//HSP20 family protein+ko04141//Protein processing in endoplasmic reticulum;K13993//HSP20 family protein+ko04141//Protein processing in endoplasmic reticulum;K13993//HSP20 family protein+ko04141//Protein processing in endoplasmic reticulum;K13993//HSP20 family protein+ko04141//Protein processing in endoplasmic reticulum;K13993//HSP20 family protein+ko04141//Protein processing in endoplasmic…	0	PREDICTED: small heat shock protein, chloroplastic-like [Elaeis guineensis]	Hsp20/alpha crystallin family	0
CL3775.Contig7_All	24.73	26.52	23.82	172.45	163.02	158.91	K13993//HSP20 family protein+ko04141//Protein processing in endoplasmic reticulum;K13993//HSP20 family protein+ko04141//Protein processing in endoplasmic reticulum;K13993//HSP20 family protein+ko04141//Protein processing in endoplasmic reticulum;K13993//HSP20 family protein+ko04141//Protein processing in endoplasmic reticulum;K13993//HSP20 family protein+ko04141//Protein processing in endoplasmic…	0	PREDICTED: small heat shock protein, chloroplastic-like [Elaeis guineensis]	Hsp20/alpha crystallin family	0
CL3775.Contig8_All	20.18	21.9	18.16	109.04	98.78	101.02	K13993//HSP20 family protein+ko04141//Protein processing in endoplasmic reticulum;K13993//HSP20 family protein+ko04141//Protein processing in endoplasmic reticulum;K13993//HSP20 family protein+ko04141//Protein processing in endoplasmic reticulum;K13993//HSP20 family protein+ko04141//Protein processing in endoplasmic reticulum;K13993//HSP20 family protein+ko04141//Protein processing in endoplasmic…	0	PREDICTED: small heat shock protein, chloroplastic-like [Elaeis guineensis]	Hsp20/alpha crystallin family	0
CL3775.Contig9_All	39.67	43.47	49.4	164.06	159.33	156.64	K13993//HSP20 family protein+ko04141//Protein processing in endoplasmic reticulum;K13993//HSP20 family protein+ko04141//Protein processing in endoplasmic reticulum;K13993//HSP20 family protein+ko04141//Protein processing in endoplasmic reticulum;K13993//HSP20 family protein+ko04141//Protein processing in endoplasmic reticulum;K13993//HSP20 family protein+ko04141//Protein processing in endoplasmic…	0	PREDICTED: small heat shock protein, chloroplastic-like [Elaeis guineensis]	Hsp20/alpha crystallin family	0
CL4044.Contig1_All	0.94	0.34	0.7	2.54	2.34	2.27	K13993//HSP20 family protein+ko04141//Protein processing in endoplasmic reticulum;K13993//HSP20 family protein+ko04141//Protein processing in endoplasmic reticulum;K13993//HSP20 family protein+ko04141//Protein processing in endoplasmic reticulum;K13993//HSP20 family protein+ko04141//Protein processing in endoplasmic reticulum	0	PREDICTED: 22.0 kDa heat shock protein-like [Brassica rapa]	0	0
CL4044.Contig2_All	62.24	54.2	57.94	487.03	492.79	488.59	K13993//HSP20 family protein+ko04141//Protein processing in endoplasmic reticulum;K13993//HSP20 family protein+ko04141//Protein processing in endoplasmic reticulum;K13993//HSP20 family protein+ko04141//Protein processing in endoplasmic reticulum;K13993//HSP20 family protein+ko04141//Protein processing in endoplasmic reticulum;K13993//HSP20 family protein+ko04141//Protein processing in endoplasmic…	XM_010914420.2 PREDICTED: Elaeis guineensis 22.0 kDa class IV heat shock protein-like (LOC105038573), mRNA	22.0 kDa class IV heat shock protein-like [Phoenix dactylifera]	Hsp20/alpha crystallin family	0
CL4044.Contig3_All	58.39	57.57	53.96	320.91	311.09	321.56	K13993//HSP20 family protein+ko04141//Protein processing in endoplasmic reticulum;K13993//HSP20 family protein+ko04141//Protein processing in endoplasmic reticulum;K13993//HSP20 family protein+ko04141//Protein processing in endoplasmic reticulum;K13993//HSP20 family protein+ko04141//Protein processing in endoplasmic reticulum;K13993//HSP20 family protein+ko04141//Protein processing in endoplasmic…	XM_010914420.2 PREDICTED: Elaeis guineensis 22.0 kDa class IV heat shock protein-like (LOC105038573), mRNA	22.0 kDa class IV heat shock protein-like [Phoenix dactylifera]	Hsp20/alpha crystallin family	0
CL4044.Contig4_All	23.41	25.6	25.82	348.36	328.17	333.86	K13993//HSP20 family protein+ko04141//Protein processing in endoplasmic reticulum;K13993//HSP20 family protein+ko04141//Protein processing in endoplasmic reticulum;K13993//HSP20 family protein+ko04141//Protein processing in endoplasmic reticulum;K13993//HSP20 family protein+ko04141//Protein processing in endoplasmic reticulum;K13993//HSP20 family protein+ko04141//Protein processing in endoplasmic…	XM_010914420.2 PREDICTED: Elaeis guineensis 22.0 kDa class IV heat shock protein-like (LOC105038573), mRNA	22.0 kDa class IV heat shock protein-like [Phoenix dactylifera]	Hsp20/alpha crystallin family	0
CL4044.Contig5_All	24.75	30.04	23.01	240.25	253.29	243.83	K13993//HSP20 family protein+ko04141//Protein processing in endoplasmic reticulum;K13993//HSP20 family protein+ko04141//Protein processing in endoplasmic reticulum;K13993//HSP20 family protein+ko04141//Protein processing in endoplasmic reticulum;K13993//HSP20 family protein+ko04141//Protein processing in endoplasmic reticulum;K13993//HSP20 family protein+ko04141//Protein processing in endoplasmic…	XM_010914420.2 PREDICTED: Elaeis guineensis 22.0 kDa class IV heat shock protein-like (LOC105038573), mRNA	22.0 kDa class IV heat shock protein-like [Phoenix dactylifera]	Hsp20/alpha crystallin family	0
CL433.Contig11_All	1.42	1.03	1.39	5.61	5.9	5.96	K09487//heat shock protein 90kDa beta+ko04141//Protein processing in endoplasmic reticulum+ko04626//Plant-pathogen interaction;K09487//heat shock protein 90kDa beta+ko04141//Protein processing in endoplasmic reticulum+ko04626//Plant-pathogen interaction;K09487//heat shock protein 90kDa beta+ko04141//Protein processing in endoplasmic reticulum+ko04626//Plant-pathogen interaction;K09487//heat shock…	XM_010906922.2 PREDICTED: Elaeis guineensis heat shock protein 90-6, mitochondrial (LOC105032467), mRNA	hypothetical protein AQUCO_05300021v1 [Aquilegia coerulea]	Hsp90 protein	GO:0006457//protein folding;GO:0005524//ATP binding;GO:0005618//cell wall;GO:0051082//unfolded protein binding;GO:0005739//mitochondrion;GO:0009570//chloroplast stroma
CL433.Contig12_All	0.68	0	0.28	1.48	2.88	1.72	K09487//heat shock protein 90kDa beta+ko04141//Protein processing in endoplasmic reticulum+ko04626//Plant-pathogen interaction;K09487//heat shock protein 90kDa beta+ko04141//Protein processing in endoplasmic reticulum+ko04626//Plant-pathogen interaction;K09487//heat shock protein 90kDa beta+ko04141//Protein processing in endoplasmic reticulum+ko04626//Plant-pathogen interaction;K09487//heat shock…	XM_010906922.2 PREDICTED: Elaeis guineensis heat shock protein 90-6, mitochondrial (LOC105032467), mRNA	PREDICTED: heat shock protein 90-6, mitochondrial isoform X2 [Vitis vinifera]	Hsp90 protein	GO:0006457//protein folding;GO:0005524//ATP binding;GO:0005618//cell wall;GO:0051082//unfolded protein binding;GO:0005739//mitochondrion;GO:0009570//chloroplast stroma
CL433.Contig14_All	1.4	1.11	1.69	9.48	8.2	9.94	K09487//heat shock protein 90kDa beta+ko04141//Protein processing in endoplasmic reticulum+ko04626//Plant-pathogen interaction;K09487//heat shock protein 90kDa beta+ko04141//Protein processing in endoplasmic reticulum+ko04626//Plant-pathogen interaction;K09487//heat shock protein 90kDa beta+ko04141//Protein processing in endoplasmic reticulum+ko04626//Plant-pathogen interaction;K09487//heat shock…	XM_010906922.2 PREDICTED: Elaeis guineensis heat shock protein 90-6, mitochondrial (LOC105032467), mRNA	PREDICTED: heat shock protein 90-6, mitochondrial [Musa acuminata subsp. malaccensis]	Hsp90 protein	GO:0006457//protein folding;GO:0005524//ATP binding;GO:0005618//cell wall;GO:0051082//unfolded protein binding;GO:0005739//mitochondrion;GO:0009570//chloroplast stroma
CL433.Contig1_All	0	0	0.31	0.73	1.05	0.41	K09487//heat shock protein 90kDa beta+ko04141//Protein processing in endoplasmic reticulum+ko04626//Plant-pathogen interaction;K09487//heat shock protein 90kDa beta+ko04141//Protein processing in endoplasmic reticulum+ko04626//Plant-pathogen interaction;K09487//heat shock protein 90kDa beta+ko04141//Protein processing in endoplasmic reticulum+ko04626//Plant-pathogen interaction;K09487//heat shock…	XM_010906922.2 PREDICTED: Elaeis guineensis heat shock protein 90-6, mitochondrial (LOC105032467), mRNA	heat shock protein 90-6, mitochondrial [Phoenix dactylifera]	Hsp90 protein	GO:0006457//protein folding;GO:0005524//ATP binding;GO:0005618//cell wall;GO:0051082//unfolded protein binding;GO:0005739//mitochondrion;GO:0009570//chloroplast stroma
CL433.Contig20_All	0	2.62	1.46	6.08	8.8	6.6	K09487//heat shock protein 90kDa beta+ko04141//Protein processing in endoplasmic reticulum+ko04626//Plant-pathogen interaction;K09487//heat shock protein 90kDa beta+ko04141//Protein processing in endoplasmic reticulum+ko04626//Plant-pathogen interaction;K09487//heat shock protein 90kDa beta+ko04141//Protein processing in endoplasmic reticulum+ko04626//Plant-pathogen interaction;K09487//heat shock…	XM_010906922.2 PREDICTED: Elaeis guineensis heat shock protein 90-6, mitochondrial (LOC105032467), mRNA	PREDICTED: heat shock protein 90-6, mitochondrial [Musa acuminata subsp. malaccensis]	Hsp90 protein	GO:0006457//protein folding;GO:0005524//ATP binding;GO:0005618//cell wall;GO:0051082//unfolded protein binding;GO:0005739//mitochondrion;GO:0009570//chloroplast stroma
CL433.Contig23_All	0	0	0	0	1.02	0.18	K09487//heat shock protein 90kDa beta+ko04141//Protein processing in endoplasmic reticulum+ko04626//Plant-pathogen interaction;K09487//heat shock protein 90kDa beta+ko04141//Protein processing in endoplasmic reticulum+ko04626//Plant-pathogen interaction;K09487//heat shock protein 90kDa beta+ko04141//Protein processing in endoplasmic reticulum+ko04626//Plant-pathogen interaction;K09487//heat shock…	XM_010906922.2 PREDICTED: Elaeis guineensis heat shock protein 90-6, mitochondrial (LOC105032467), mRNA	PREDICTED: heat shock protein 90-6, mitochondrial [Elaeis guineensis]	Hsp90 protein	GO:0006457//protein folding;GO:0005524//ATP binding;GO:0005618//cell wall;GO:0051082//unfolded protein binding;GO:0005739//mitochondrion;GO:0009570//chloroplast stroma
CL433.Contig24_All	0	0.65	0.23	0.36	0	0	K09487//heat shock protein 90kDa beta+ko04141//Protein processing in endoplasmic reticulum+ko04626//Plant-pathogen interaction;K09487//heat shock protein 90kDa beta+ko04141//Protein processing in endoplasmic reticulum+ko04626//Plant-pathogen interaction;K09487//heat shock protein 90kDa beta+ko04141//Protein processing in endoplasmic reticulum+ko04626//Plant-pathogen interaction;K09487//heat shock…	XM_020824877.1 PREDICTED: Dendrobium catenatum heat shock protein 90-6, mitochondrial-like (LOC110098150), mRNA	PREDICTED: heat shock protein 90-6, mitochondrial [Musa acuminata subsp. malaccensis]	Hsp90 protein	GO:0006457//protein folding;GO:0005524//ATP binding;GO:0005618//cell wall;GO:0051082//unfolded protein binding;GO:0005739//mitochondrion;GO:0009570//chloroplast stroma
CL433.Contig26_All	0	0	0	3.06	2.25	2.87	K09487//heat shock protein 90kDa beta+ko04141//Protein processing in endoplasmic reticulum+ko04626//Plant-pathogen interaction;K09487//heat shock protein 90kDa beta+ko04141//Protein processing in endoplasmic reticulum+ko04626//Plant-pathogen interaction;K09487//heat shock protein 90kDa beta+ko04141//Protein processing in endoplasmic reticulum+ko04626//Plant-pathogen interaction;K09487//heat shock…	XM_010906922.2 PREDICTED: Elaeis guineensis heat shock protein 90-6, mitochondrial (LOC105032467), mRNA	hypothetical protein VITISV_021022 [Vitis vinifera]	Hsp90 protein	GO:0006457//protein folding;GO:0005524//ATP binding;GO:0005618//cell wall;GO:0051082//unfolded protein binding;GO:0005739//mitochondrion;GO:0009570//chloroplast stroma
CL433.Contig28_All	0	0	0.66	2.41	1.78	1.05	K09487//heat shock protein 90kDa beta+ko04141//Protein processing in endoplasmic reticulum+ko04626//Plant-pathogen interaction;K09487//heat shock protein 90kDa beta+ko04141//Protein processing in endoplasmic reticulum+ko04626//Plant-pathogen interaction;K09487//heat shock protein 90kDa beta+ko04141//Protein processing in endoplasmic reticulum+ko04626//Plant-pathogen interaction;K09487//heat shock…	XM_010906922.2 PREDICTED: Elaeis guineensis heat shock protein 90-6, mitochondrial (LOC105032467), mRNA	PREDICTED: heat shock protein 90-6, mitochondrial [Musa acuminata subsp. malaccensis]	Hsp90 protein	GO:0006457//protein folding;GO:0005524//ATP binding;GO:0005618//cell wall;GO:0051082//unfolded protein binding;GO:0005739//mitochondrion;GO:0009570//chloroplast stroma
CL433.Contig29_All	0.41	0	0	0.14	1.06	0.53	K09487//heat shock protein 90kDa beta+ko04141//Protein processing in endoplasmic reticulum+ko04626//Plant-pathogen interaction;K09487//heat shock protein 90kDa beta+ko04141//Protein processing in endoplasmic reticulum+ko04626//Plant-pathogen interaction;K09487//heat shock protein 90kDa beta+ko04141//Protein processing in endoplasmic reticulum+ko04626//Plant-pathogen interaction;K09487//heat shock…	XM_020248993.1 PREDICTED: Ananas comosus heat shock protein 90-6, mitochondrial (LOC109721392), mRNA	PREDICTED: heat shock protein 90-6, mitochondrial [Musa acuminata subsp. malaccensis]	Histidine kinase-, DNA gyrase B-, and HSP90-like ATPase	GO:0006457//protein folding;GO:0005524//ATP binding;GO:0005618//cell wall;GO:0051082//unfolded protein binding;GO:0005739//mitochondrion;GO:0009570//chloroplast stroma
CL433.Contig34_All	0.09	0.36	0	0	0	0	K09487//heat shock protein 90kDa beta+ko04141//Protein processing in endoplasmic reticulum+ko04626//Plant-pathogen interaction;K09487//heat shock protein 90kDa beta+ko04141//Protein processing in endoplasmic reticulum+ko04626//Plant-pathogen interaction;K09487//heat shock protein 90kDa beta+ko04141//Protein processing in endoplasmic reticulum+ko04626//Plant-pathogen interaction;K09487//heat shock…	XM_010906922.2 PREDICTED: Elaeis guineensis heat shock protein 90-6, mitochondrial (LOC105032467), mRNA	PREDICTED: heat shock protein 90-6, mitochondrial [Musa acuminata subsp. malaccensis]	Hsp90 protein	GO:0006457//protein folding;GO:0005524//ATP binding;GO:0005618//cell wall;GO:0051082//unfolded protein binding;GO:0005739//mitochondrion;GO:0009570//chloroplast stroma
CL433.Contig35_All	0	0	0	0.79	0.76	1.47	K09487//heat shock protein 90kDa beta+ko04141//Protein processing in endoplasmic reticulum+ko04626//Plant-pathogen interaction;K09487//heat shock protein 90kDa beta+ko04141//Protein processing in endoplasmic reticulum+ko04626//Plant-pathogen interaction;K09487//heat shock protein 90kDa beta+ko04141//Protein processing in endoplasmic reticulum+ko04626//Plant-pathogen interaction;K09487//heat shock…	XM_010906922.2 PREDICTED: Elaeis guineensis heat shock protein 90-6, mitochondrial (LOC105032467), mRNA	PREDICTED: heat shock protein 90-6, mitochondrial [Musa acuminata subsp. malaccensis]	Hsp90 protein	GO:0006457//protein folding;GO:0005524//ATP binding;GO:0005618//cell wall;GO:0051082//unfolded protein binding;GO:0005739//mitochondrion;GO:0009570//chloroplast stroma
CL433.Contig36_All	0.66	0.14	0	2.92	1.08	2.15	K09487//heat shock protein 90kDa beta+ko04141//Protein processing in endoplasmic reticulum+ko04626//Plant-pathogen interaction;K09487//heat shock protein 90kDa beta+ko04141//Protein processing in endoplasmic reticulum+ko04626//Plant-pathogen interaction;K09487//heat shock protein 90kDa beta+ko04141//Protein processing in endoplasmic reticulum+ko04626//Plant-pathogen interaction;K09487//heat shock…	XM_010906922.2 PREDICTED: Elaeis guineensis heat shock protein 90-6, mitochondrial (LOC105032467), mRNA	PREDICTED: heat shock protein 90-6, mitochondrial isoform X1 [Vitis vinifera]	0	GO:0006457//protein folding;GO:0005524//ATP binding;GO:0005618//cell wall;GO:0051082//unfolded protein binding;GO:0005739//mitochondrion;GO:0009570//chloroplast stroma
CL433.Contig38_All	0	0.24	0	1.39	1.34	0	K09487//heat shock protein 90kDa beta+ko04141//Protein processing in endoplasmic reticulum+ko04626//Plant-pathogen interaction;K09487//heat shock protein 90kDa beta+ko04141//Protein processing in endoplasmic reticulum+ko04626//Plant-pathogen interaction;K09487//heat shock protein 90kDa beta+ko04141//Protein processing in endoplasmic reticulum+ko04626//Plant-pathogen interaction;K09487//heat shock…	XM_010906922.2 PREDICTED: Elaeis guineensis heat shock protein 90-6, mitochondrial (LOC105032467), mRNA	PREDICTED: heat shock protein 90-6, mitochondrial [Musa acuminata subsp. malaccensis]	Hsp90 protein	GO:0006457//protein folding;GO:0005524//ATP binding;GO:0005618//cell wall;GO:0051082//unfolded protein binding;GO:0005739//mitochondrion;GO:0009570//chloroplast stroma
CL433.Contig41_All	0	0.07	0.09	0.29	0.4	0.22	K09487//heat shock protein 90kDa beta+ko04141//Protein processing in endoplasmic reticulum+ko04626//Plant-pathogen interaction;K09487//heat shock protein 90kDa beta+ko04141//Protein processing in endoplasmic reticulum+ko04626//Plant-pathogen interaction;K09487//heat shock protein 90kDa beta+ko04141//Protein processing in endoplasmic reticulum+ko04626//Plant-pathogen interaction;K09487//heat shock…	XM_020248993.1 PREDICTED: Ananas comosus heat shock protein 90-6, mitochondrial (LOC109721392), mRNA	PREDICTED: heat shock protein 90-6, mitochondrial [Musa acuminata subsp. malaccensis]	Hsp90 protein	GO:0006457//protein folding;GO:0005524//ATP binding;GO:0005618//cell wall;GO:0051082//unfolded protein binding;GO:0005739//mitochondrion;GO:0009570//chloroplast stroma
CL433.Contig42_All	0.18	0.13	0	0.21	0.51	0.41	K09487//heat shock protein 90kDa beta+ko04141//Protein processing in endoplasmic reticulum+ko04626//Plant-pathogen interaction;K09487//heat shock protein 90kDa beta+ko04141//Protein processing in endoplasmic reticulum+ko04626//Plant-pathogen interaction;K09487//heat shock protein 90kDa beta+ko04141//Protein processing in endoplasmic reticulum+ko04626//Plant-pathogen interaction;K09487//heat shock…	XM_010906922.2 PREDICTED: Elaeis guineensis heat shock protein 90-6, mitochondrial (LOC105032467), mRNA	PREDICTED: heat shock protein 90-6, mitochondrial [Elaeis guineensis]	Hsp90 protein	GO:0006457//protein folding;GO:0005524//ATP binding;GO:0005618//cell wall;GO:0051082//unfolded protein binding;GO:0005739//mitochondrion;GO:0009570//chloroplast stroma
CL433.Contig43_All	1.47	1.49	1.83	13.62	9.84	11.92	K09487//heat shock protein 90kDa beta+ko04141//Protein processing in endoplasmic reticulum+ko04626//Plant-pathogen interaction;K09487//heat shock protein 90kDa beta+ko04141//Protein processing in endoplasmic reticulum+ko04626//Plant-pathogen interaction;K09487//heat shock protein 90kDa beta+ko04141//Protein processing in endoplasmic reticulum+ko04626//Plant-pathogen interaction;K09487//heat shock…	XM_010906922.2 PREDICTED: Elaeis guineensis heat shock protein 90-6, mitochondrial (LOC105032467), mRNA	PREDICTED: heat shock protein 90-6, mitochondrial isoform X1 [Vitis vinifera]	Hsp90 protein	GO:0006457//protein folding;GO:0005524//ATP binding;GO:0005618//cell wall;GO:0051082//unfolded protein binding;GO:0005739//mitochondrion;GO:0009570//chloroplast stroma
CL433.Contig45_All	0.7	0.49	0.37	7.99	6.29	7.55	K09487//heat shock protein 90kDa beta+ko04141//Protein processing in endoplasmic reticulum+ko04626//Plant-pathogen interaction;K09487//heat shock protein 90kDa beta+ko04141//Protein processing in endoplasmic reticulum+ko04626//Plant-pathogen interaction;K09487//heat shock protein 90kDa beta+ko04141//Protein processing in endoplasmic reticulum+ko04626//Plant-pathogen interaction;K09487//heat shock…	XM_010906922.2 PREDICTED: Elaeis guineensis heat shock protein 90-6, mitochondrial (LOC105032467), mRNA	PREDICTED: heat shock protein 90-6, mitochondrial [Musa acuminata subsp. malaccensis]	Hsp90 protein	GO:0006457//protein folding;GO:0005524//ATP binding;GO:0005618//cell wall;GO:0051082//unfolded protein binding;GO:0005739//mitochondrion;GO:0009570//chloroplast stroma
CL433.Contig49_All	0	0.27	0	2.29	1.38	1.86	K09487//heat shock protein 90kDa beta+ko04141//Protein processing in endoplasmic reticulum+ko04626//Plant-pathogen interaction;K09487//heat shock protein 90kDa beta+ko04141//Protein processing in endoplasmic reticulum+ko04626//Plant-pathogen interaction;K09487//heat shock protein 90kDa beta+ko04141//Protein processing in endoplasmic reticulum+ko04626//Plant-pathogen interaction;K09487//heat shock…	XM_010906922.2 PREDICTED: Elaeis guineensis heat shock protein 90-6, mitochondrial (LOC105032467), mRNA	PREDICTED: heat shock protein 90-6, mitochondrial [Musa acuminata subsp. malaccensis]	Hsp90 protein	GO:0006457//protein folding;GO:0005524//ATP binding;GO:0005618//cell wall;GO:0051082//unfolded protein binding;GO:0005739//mitochondrion;GO:0009570//chloroplast stroma
CL433.Contig50_All	0.06	0.58	0.13	0.42	0.52	0.89	K09487//heat shock protein 90kDa beta+ko04141//Protein processing in endoplasmic reticulum+ko04626//Plant-pathogen interaction;K09487//heat shock protein 90kDa beta+ko04141//Protein processing in endoplasmic reticulum+ko04626//Plant-pathogen interaction;K09487//heat shock protein 90kDa beta+ko04141//Protein processing in endoplasmic reticulum+ko04626//Plant-pathogen interaction;K09487//heat shock…	XM_010906922.2 PREDICTED: Elaeis guineensis heat shock protein 90-6, mitochondrial (LOC105032467), mRNA	PREDICTED: heat shock protein 90-6, mitochondrial [Elaeis guineensis]	Hsp90 protein	GO:0006457//protein folding;GO:0005524//ATP binding;GO:0005618//cell wall;GO:0051082//unfolded protein binding;GO:0005739//mitochondrion;GO:0009570//chloroplast stroma
CL433.Contig51_All	0.06	0.05	0.46	1.71	0	0	K09487//heat shock protein 90kDa beta+ko04141//Protein processing in endoplasmic reticulum+ko04626//Plant-pathogen interaction;K09487//heat shock protein 90kDa beta+ko04141//Protein processing in endoplasmic reticulum+ko04626//Plant-pathogen interaction;K09487//heat shock protein 90kDa beta+ko04141//Protein processing in endoplasmic reticulum+ko04626//Plant-pathogen interaction;K09487//heat shock…	XM_010906922.2 PREDICTED: Elaeis guineensis heat shock protein 90-6, mitochondrial (LOC105032467), mRNA	PREDICTED: heat shock protein 90-6, mitochondrial [Elaeis guineensis]	Hsp90 protein	GO:0006457//protein folding;GO:0005524//ATP binding;GO:0005618//cell wall;GO:0051082//unfolded protein binding;GO:0005739//mitochondrion;GO:0009570//chloroplast stroma
CL433.Contig54_All	3.45	6.01	5.18	1.95	1.73	1.51	K09487//heat shock protein 90kDa beta+ko04141//Protein processing in endoplasmic reticulum+ko04626//Plant-pathogen interaction;K09487//heat shock protein 90kDa beta+ko04141//Protein processing in endoplasmic reticulum+ko04626//Plant-pathogen interaction;K09487//heat shock protein 90kDa beta+ko04141//Protein processing in endoplasmic reticulum+ko04626//Plant-pathogen interaction;K09487//heat shock…	XM_010906922.2 PREDICTED: Elaeis guineensis heat shock protein 90-6, mitochondrial (LOC105032467), mRNA	PREDICTED: heat shock protein 90-6, mitochondrial [Musa acuminata subsp. malaccensis]	Hsp90 protein	GO:0006457//protein folding;GO:0005524//ATP binding;GO:0005618//cell wall;GO:0051082//unfolded protein binding;GO:0005739//mitochondrion;GO:0009570//chloroplast stroma
CL433.Contig57_All	0.62	0	0	0	0	0	K09487//heat shock protein 90kDa beta+ko04141//Protein processing in endoplasmic reticulum+ko04626//Plant-pathogen interaction;K09487//heat shock protein 90kDa beta+ko04141//Protein processing in endoplasmic reticulum+ko04626//Plant-pathogen interaction;K09487//heat shock protein 90kDa beta+ko04141//Protein processing in endoplasmic reticulum+ko04626//Plant-pathogen interaction;K09487//heat shock…	XM_010906922.2 PREDICTED: Elaeis guineensis heat shock protein 90-6, mitochondrial (LOC105032467), mRNA	PREDICTED: heat shock protein 90-6, mitochondrial [Musa acuminata subsp. malaccensis]	Hsp90 protein	GO:0006457//protein folding;GO:0005524//ATP binding;GO:0005618//cell wall;GO:0051082//unfolded protein binding;GO:0005739//mitochondrion;GO:0009570//chloroplast stroma
CL433.Contig59_All	1.12	1.19	1.8	4.38	3.81	4.5	K09487//heat shock protein 90kDa beta+ko04141//Protein processing in endoplasmic reticulum+ko04626//Plant-pathogen interaction;K09487//heat shock protein 90kDa beta+ko04141//Protein processing in endoplasmic reticulum+ko04626//Plant-pathogen interaction;K09487//heat shock protein 90kDa beta+ko04141//Protein processing in endoplasmic reticulum+ko04626//Plant-pathogen interaction;K09487//heat shock…	XM_010906922.2 PREDICTED: Elaeis guineensis heat shock protein 90-6, mitochondrial (LOC105032467), mRNA	hypothetical protein VITISV_021022 [Vitis vinifera]	Hsp90 protein	GO:0006457//protein folding;GO:0005524//ATP binding;GO:0005618//cell wall;GO:0051082//unfolded protein binding;GO:0005739//mitochondrion;GO:0009570//chloroplast stroma
CL433.Contig5_All	0	0	0	0.15	0.18	0.27	K09487//heat shock protein 90kDa beta+ko04141//Protein processing in endoplasmic reticulum+ko04626//Plant-pathogen interaction;K09487//heat shock protein 90kDa beta+ko04141//Protein processing in endoplasmic reticulum+ko04626//Plant-pathogen interaction;K09487//heat shock protein 90kDa beta+ko04141//Protein processing in endoplasmic reticulum+ko04626//Plant-pathogen interaction;K09487//heat shock…	XM_010906922.2 PREDICTED: Elaeis guineensis heat shock protein 90-6, mitochondrial (LOC105032467), mRNA	PREDICTED: heat shock protein 90-6, mitochondrial isoform X1 [Vitis vinifera]	0	GO:0006457//protein folding;GO:0005524//ATP binding;GO:0005618//cell wall;GO:0051082//unfolded protein binding;GO:0005739//mitochondrion;GO:0009570//chloroplast stroma
CL433.Contig61_All	0	0	0.26	0	0	0	K09487//heat shock protein 90kDa beta+ko04141//Protein processing in endoplasmic reticulum+ko04626//Plant-pathogen interaction;K09487//heat shock protein 90kDa beta+ko04141//Protein processing in endoplasmic reticulum+ko04626//Plant-pathogen interaction;K09487//heat shock protein 90kDa beta+ko04141//Protein processing in endoplasmic reticulum+ko04626//Plant-pathogen interaction;K09487//heat shock…	XM_010906922.2 PREDICTED: Elaeis guineensis heat shock protein 90-6, mitochondrial (LOC105032467), mRNA	PREDICTED: heat shock protein 90-6, mitochondrial [Musa acuminata subsp. malaccensis]	Hsp90 protein	GO:0006457//protein folding;GO:0005524//ATP binding;GO:0005618//cell wall;GO:0051082//unfolded protein binding;GO:0005739//mitochondrion;GO:0009570//chloroplast stroma
CL433.Contig64_All	3.36	5.99	4.01	1.28	1.01	1.03	K09487//heat shock protein 90kDa beta+ko04141//Protein processing in endoplasmic reticulum+ko04626//Plant-pathogen interaction;K09487//heat shock protein 90kDa beta+ko04141//Protein processing in endoplasmic reticulum+ko04626//Plant-pathogen interaction;K09487//heat shock protein 90kDa beta+ko04141//Protein processing in endoplasmic reticulum+ko04626//Plant-pathogen interaction;K09487//heat shock…	XM_010906922.2 PREDICTED: Elaeis guineensis heat shock protein 90-6, mitochondrial (LOC105032467), mRNA	PREDICTED: heat shock protein 90-6, mitochondrial [Musa acuminata subsp. malaccensis]	Hsp90 protein	GO:0006457//protein folding;GO:0005524//ATP binding;GO:0005618//cell wall;GO:0051082//unfolded protein binding;GO:0005739//mitochondrion;GO:0009570//chloroplast stroma
CL433.Contig66_All	0	0	0	1.49	6.31	2.21	K09487//heat shock protein 90kDa beta+ko04141//Protein processing in endoplasmic reticulum+ko04626//Plant-pathogen interaction;K09487//heat shock protein 90kDa beta+ko04141//Protein processing in endoplasmic reticulum+ko04626//Plant-pathogen interaction;K09487//heat shock protein 90kDa beta+ko04141//Protein processing in endoplasmic reticulum+ko04626//Plant-pathogen interaction;K09487//heat shock…	XM_010906922.2 PREDICTED: Elaeis guineensis heat shock protein 90-6, mitochondrial (LOC105032467), mRNA	PREDICTED: heat shock protein 90-6, mitochondrial [Musa acuminata subsp. malaccensis]	Hsp90 protein	GO:0006457//protein folding;GO:0005524//ATP binding;GO:0005618//cell wall;GO:0051082//unfolded protein binding;GO:0005739//mitochondrion;GO:0009570//chloroplast stroma
CL433.Contig72_All	0.24	0.87	0.74	0	0.46	0.22	K09487//heat shock protein 90kDa beta+ko04141//Protein processing in endoplasmic reticulum+ko04626//Plant-pathogen interaction;K09487//heat shock protein 90kDa beta+ko04141//Protein processing in endoplasmic reticulum+ko04626//Plant-pathogen interaction;K09487//heat shock protein 90kDa beta+ko04141//Protein processing in endoplasmic reticulum+ko04626//Plant-pathogen interaction;K09487//heat shock…	XM_010906922.2 PREDICTED: Elaeis guineensis heat shock protein 90-6, mitochondrial (LOC105032467), mRNA	PREDICTED: heat shock protein 90-6, mitochondrial [Musa acuminata subsp. malaccensis]	Hsp90 protein	GO:0006457//protein folding;GO:0005524//ATP binding;GO:0005618//cell wall;GO:0051082//unfolded protein binding;GO:0005739//mitochondrion;GO:0009570//chloroplast stroma
CL433.Contig74_All	0.68	0.43	0.89	4.05	5.31	5.76	K09487//heat shock protein 90kDa beta+ko04141//Protein processing in endoplasmic reticulum+ko04626//Plant-pathogen interaction;K09487//heat shock protein 90kDa beta+ko04141//Protein processing in endoplasmic reticulum+ko04626//Plant-pathogen interaction;K09487//heat shock protein 90kDa beta+ko04141//Protein processing in endoplasmic reticulum+ko04626//Plant-pathogen interaction;K09487//heat shock…	XM_010906922.2 PREDICTED: Elaeis guineensis heat shock protein 90-6, mitochondrial (LOC105032467), mRNA	unnamed protein product, partial [Vitis vinifera]	Hsp90 protein	GO:0006457//protein folding;GO:0005524//ATP binding;GO:0005618//cell wall;GO:0051082//unfolded protein binding;GO:0005739//mitochondrion;GO:0009570//chloroplast stroma
CL433.Contig75_All	5.43	6.2	6.27	2.15	1.91	1.4	K09487//heat shock protein 90kDa beta+ko04141//Protein processing in endoplasmic reticulum+ko04626//Plant-pathogen interaction;K09487//heat shock protein 90kDa beta+ko04141//Protein processing in endoplasmic reticulum+ko04626//Plant-pathogen interaction;K09487//heat shock protein 90kDa beta+ko04141//Protein processing in endoplasmic reticulum+ko04626//Plant-pathogen interaction;K09487//heat shock…	XM_010906922.2 PREDICTED: Elaeis guineensis heat shock protein 90-6, mitochondrial (LOC105032467), mRNA	PREDICTED: heat shock protein 90-6, mitochondrial [Musa acuminata subsp. malaccensis]	Hsp90 protein	GO:0006457//protein folding;GO:0005524//ATP binding;GO:0005618//cell wall;GO:0051082//unfolded protein binding;GO:0005739//mitochondrion;GO:0009570//chloroplast stroma
CL433.Contig78_All	0	0	0.26	1.16	0.42	0	K09487//heat shock protein 90kDa beta+ko04141//Protein processing in endoplasmic reticulum+ko04626//Plant-pathogen interaction;K09487//heat shock protein 90kDa beta+ko04141//Protein processing in endoplasmic reticulum+ko04626//Plant-pathogen interaction;K09487//heat shock protein 90kDa beta+ko04141//Protein processing in endoplasmic reticulum+ko04626//Plant-pathogen interaction;K09487//heat shock…	XM_010906922.2 PREDICTED: Elaeis guineensis heat shock protein 90-6, mitochondrial (LOC105032467), mRNA	heat shock protein 90-6, mitochondrial [Phoenix dactylifera]	Hsp90 protein	GO:0006457//protein folding;GO:0005524//ATP binding;GO:0005618//cell wall;GO:0051082//unfolded protein binding;GO:0005739//mitochondrion;GO:0009570//chloroplast stroma
CL433.Contig80_All	1.26	0.87	1.17	9.97	8.76	8.23	K09487//heat shock protein 90kDa beta+ko04141//Protein processing in endoplasmic reticulum+ko04626//Plant-pathogen interaction;K09487//heat shock protein 90kDa beta+ko04141//Protein processing in endoplasmic reticulum+ko04626//Plant-pathogen interaction;K09487//heat shock protein 90kDa beta+ko04141//Protein processing in endoplasmic reticulum+ko04626//Plant-pathogen interaction;K09487//heat shock…	XM_010906922.2 PREDICTED: Elaeis guineensis heat shock protein 90-6, mitochondrial (LOC105032467), mRNA	heat shock protein 90-6, mitochondrial [Phoenix dactylifera]	Hsp90 protein	GO:0006457//protein folding;GO:0005524//ATP binding;GO:0005618//cell wall;GO:0051082//unfolded protein binding;GO:0005739//mitochondrion;GO:0009570//chloroplast stroma
CL433.Contig81_All	0.47	0	0	0	0	0	K09487//heat shock protein 90kDa beta+ko04141//Protein processing in endoplasmic reticulum+ko04626//Plant-pathogen interaction;K09487//heat shock protein 90kDa beta+ko04141//Protein processing in endoplasmic reticulum+ko04626//Plant-pathogen interaction;K09487//heat shock protein 90kDa beta+ko04141//Protein processing in endoplasmic reticulum+ko04626//Plant-pathogen interaction;K09487//heat shock…	XM_020248993.1 PREDICTED: Ananas comosus heat shock protein 90-6, mitochondrial (LOC109721392), mRNA	PREDICTED: heat shock protein 90-6, mitochondrial [Musa acuminata subsp. malaccensis]	Hsp90 protein	GO:0006457//protein folding;GO:0005524//ATP binding;GO:0005618//cell wall;GO:0051082//unfolded protein binding;GO:0005739//mitochondrion;GO:0009570//chloroplast stroma
CL433.Contig82_All	0.31	0.5	0.52	2.34	2.6	1.62	K09487//heat shock protein 90kDa beta+ko04141//Protein processing in endoplasmic reticulum+ko04626//Plant-pathogen interaction;K09487//heat shock protein 90kDa beta+ko04141//Protein processing in endoplasmic reticulum+ko04626//Plant-pathogen interaction;K09487//heat shock protein 90kDa beta+ko04141//Protein processing in endoplasmic reticulum+ko04626//Plant-pathogen interaction;K09487//heat shock…	XM_020248993.1 PREDICTED: Ananas comosus heat shock protein 90-6, mitochondrial (LOC109721392), mRNA	heat shock protein 90-6, mitochondrial isoform X1 [Abrus precatorius]	Hsp90 protein	GO:0006457//protein folding;GO:0005524//ATP binding;GO:0051082//unfolded protein binding
CL433.Contig8_All	0	0	0	2.56	3.02	3.13	K09487//heat shock protein 90kDa beta+ko04141//Protein processing in endoplasmic reticulum+ko04626//Plant-pathogen interaction;K09487//heat shock protein 90kDa beta+ko04141//Protein processing in endoplasmic reticulum+ko04626//Plant-pathogen interaction;K09487//heat shock protein 90kDa beta+ko04141//Protein processing in endoplasmic reticulum+ko04626//Plant-pathogen interaction;K09487//heat shock…	XM_010906922.2 PREDICTED: Elaeis guineensis heat shock protein 90-6, mitochondrial (LOC105032467), mRNA	PREDICTED: heat shock protein 90-6, mitochondrial [Elaeis guineensis]	Hsp90 protein	GO:0006457//protein folding;GO:0005524//ATP binding;GO:0005618//cell wall;GO:0051082//unfolded protein binding;GO:0005739//mitochondrion;GO:0009570//chloroplast stroma
CL433.Contig9_All	0.84	0	0	0	0	0	K09487//heat shock protein 90kDa beta+ko04141//Protein processing in endoplasmic reticulum+ko04626//Plant-pathogen interaction;K09487//heat shock protein 90kDa beta+ko04141//Protein processing in endoplasmic reticulum+ko04626//Plant-pathogen interaction;K09487//heat shock protein 90kDa beta+ko04141//Protein processing in endoplasmic reticulum+ko04626//Plant-pathogen interaction;K09487//heat shock…	XM_010906922.2 PREDICTED: Elaeis guineensis heat shock protein 90-6, mitochondrial (LOC105032467), mRNA	heat shock protein 90-6, mitochondrial [Phoenix dactylifera]	Hsp90 protein	GO:0006457//protein folding;GO:0005524//ATP binding;GO:0005618//cell wall;GO:0051082//unfolded protein binding;GO:0005739//mitochondrion;GO:0009570//chloroplast stroma
CL5671.Contig1_All	1.08	0.8	1.24	2.3	2.3	2.67	K13993//HSP20 family protein+ko04141//Protein processing in endoplasmic reticulum;K13993//HSP20 family protein+ko04141//Protein processing in endoplasmic reticulum;K13993//HSP20 family protein+ko04141//Protein processing in endoplasmic reticulum;K13993//HSP20 family protein+ko04141//Protein processing in endoplasmic reticulum;K13993//HSP20 family protein+ko04141//Protein processing in endoplasmic…	XM_017361712.1 PREDICTED: Daucus carota subsp. sativus 17.8 kDa class I heat shock protein-like (LOC108194773), mRNA	unnamed protein product [Coffea canephora]	Hsp20/alpha crystallin family	0
CL5671.Contig2_All	1.81	1.67	1.04	4.5	4.78	5	K13993//HSP20 family protein+ko04141//Protein processing in endoplasmic reticulum;K13993//HSP20 family protein+ko04141//Protein processing in endoplasmic reticulum;K13993//HSP20 family protein+ko04141//Protein processing in endoplasmic reticulum;K13993//HSP20 family protein+ko04141//Protein processing in endoplasmic reticulum;K13993//HSP20 family protein+ko04141//Protein processing in endoplasmic…	XM_017361712.1 PREDICTED: Daucus carota subsp. sativus 17.8 kDa class I heat shock protein-like (LOC108194773), mRNA	unnamed protein product [Coffea canephora]	Hsp20/alpha crystallin family	0
CL633.Contig11_All	1.77	2.55	1.91	2.11	6.68	7.56	K09487//heat shock protein 90kDa beta+ko04141//Protein processing in endoplasmic reticulum+ko04626//Plant-pathogen interaction;K09487//heat shock protein 90kDa beta+ko04141//Protein processing in endoplasmic reticulum+ko04626//Plant-pathogen interaction;K09487//heat shock protein 90kDa beta+ko04141//Protein processing in endoplasmic reticulum+ko04626//Plant-pathogen interaction;K09487//heat shock…	XM_009411696.2 PREDICTED: Musa acuminata subsp. malaccensis endoplasmin homolog (LOC103992106), mRNA	PREDICTED: endoplasmin homolog [Eucalyptus grandis] >KCW58281.1 hypothetical protein EUGRSUZ_H00972 [Eucalyptus grandis]	Hsp90 protein	GO:0006457//protein folding;GO:0005524//ATP binding;GO:0051082//unfolded protein binding
CL633.Contig14_All	0	0	0	6.92	0	0	K09487//heat shock protein 90kDa beta+ko04141//Protein processing in endoplasmic reticulum+ko04626//Plant-pathogen interaction;K09487//heat shock protein 90kDa beta+ko04141//Protein processing in endoplasmic reticulum+ko04626//Plant-pathogen interaction;K09487//heat shock protein 90kDa beta+ko04141//Protein processing in endoplasmic reticulum+ko04626//Plant-pathogen interaction;K09487//heat shock…	XM_010942994.2 PREDICTED: Elaeis guineensis endoplasmin homolog (LOC105059624), mRNA	heat shock protein 90 [Ornithogalum longebracteatum]	Hsp90 protein	GO:0006457//protein folding;GO:0005524//ATP binding;GO:0051082//unfolded protein binding;GO:0003700//DNA-binding transcription factor activity
CL633.Contig15_All	0	0	0.04	2.4	2.22	0	K09487//heat shock protein 90kDa beta+ko04141//Protein processing in endoplasmic reticulum+ko04626//Plant-pathogen interaction;K09487//heat shock protein 90kDa beta+ko04141//Protein processing in endoplasmic reticulum+ko04626//Plant-pathogen interaction;K09487//heat shock protein 90kDa beta+ko04141//Protein processing in endoplasmic reticulum+ko04626//Plant-pathogen interaction;K09487//heat shock…	XM_009411696.2 PREDICTED: Musa acuminata subsp. malaccensis endoplasmin homolog (LOC103992106), mRNA	Chaperone protein htpG family protein isoform 1 [Theobroma cacao]	Hsp90 protein	GO:0006457//protein folding;GO:0005524//ATP binding;GO:0051082//unfolded protein binding
CL633.Contig17_All	1.68	1.28	1.55	6.77	5.74	7.84	K09487//heat shock protein 90kDa beta+ko04141//Protein processing in endoplasmic reticulum+ko04626//Plant-pathogen interaction;K09487//heat shock protein 90kDa beta+ko04141//Protein processing in endoplasmic reticulum+ko04626//Plant-pathogen interaction;K09487//heat shock protein 90kDa beta+ko04141//Protein processing in endoplasmic reticulum+ko04626//Plant-pathogen interaction	XM_020392597.1 PREDICTED: Asparagus officinalis endoplasmin homolog (LOC109825722), mRNA	Chaperone protein htpG family protein isoform 1 [Theobroma cacao]	Hsp90 protein	GO:0006457//protein folding;GO:0005524//ATP binding;GO:0051082//unfolded protein binding
CL633.Contig18_All	2.23	0.88	1.29	0	0	0	K09487//heat shock protein 90kDa beta+ko04141//Protein processing in endoplasmic reticulum+ko04626//Plant-pathogen interaction;K09487//heat shock protein 90kDa beta+ko04141//Protein processing in endoplasmic reticulum+ko04626//Plant-pathogen interaction;K09487//heat shock protein 90kDa beta+ko04141//Protein processing in endoplasmic reticulum+ko04626//Plant-pathogen interaction;K09487//heat shock…	XM_010936777.2 PREDICTED: Elaeis guineensis endoplasmin homolog (LOC105055072), mRNA	Chaperone protein htpG family protein isoform 1 [Theobroma cacao]	Hsp90 protein	GO:0006457//protein folding;GO:0005524//ATP binding;GO:0051082//unfolded protein binding
CL633.Contig1_All	1.83	0.85	1.64	4.65	5.61	1.46	K09487//heat shock protein 90kDa beta+ko04141//Protein processing in endoplasmic reticulum+ko04626//Plant-pathogen interaction;K09487//heat shock protein 90kDa beta+ko04141//Protein processing in endoplasmic reticulum+ko04626//Plant-pathogen interaction;K09487//heat shock protein 90kDa beta+ko04141//Protein processing in endoplasmic reticulum+ko04626//Plant-pathogen interaction;K09487//heat shock…	XM_010942994.2 PREDICTED: Elaeis guineensis endoplasmin homolog (LOC105059624), mRNA	Chaperone protein htpG family protein isoform 1 [Theobroma cacao]	Hsp90 protein	GO:0006457//protein folding;GO:0005524//ATP binding;GO:0051082//unfolded protein binding
CL633.Contig21_All	0.12	0	0	0.67	0.53	1.04	K09487//heat shock protein 90kDa beta+ko04141//Protein processing in endoplasmic reticulum+ko04626//Plant-pathogen interaction;K09487//heat shock protein 90kDa beta+ko04141//Protein processing in endoplasmic reticulum+ko04626//Plant-pathogen interaction;K09487//heat shock protein 90kDa beta+ko04141//Protein processing in endoplasmic reticulum+ko04626//Plant-pathogen interaction;K09487//heat shock…	XM_010942994.2 PREDICTED: Elaeis guineensis endoplasmin homolog (LOC105059624), mRNA	PREDICTED: endoplasmin homolog [Elaeis guineensis]	Hsp90 protein	GO:0006457//protein folding;GO:0005524//ATP binding;GO:0051082//unfolded protein binding
CL633.Contig25_All	0.81	0.8	0.59	0	0	0	K09487//heat shock protein 90kDa beta+ko04141//Protein processing in endoplasmic reticulum+ko04626//Plant-pathogen interaction;K09487//heat shock protein 90kDa beta+ko04141//Protein processing in endoplasmic reticulum+ko04626//Plant-pathogen interaction;K09487//heat shock protein 90kDa beta+ko04141//Protein processing in endoplasmic reticulum+ko04626//Plant-pathogen interaction;K09487//heat shock…	XM_010942994.2 PREDICTED: Elaeis guineensis endoplasmin homolog (LOC105059624), mRNA	PREDICTED: endoplasmin homolog [Elaeis guineensis]	Hsp90 protein	GO:0006457//protein folding;GO:0005524//ATP binding;GO:0051082//unfolded protein binding
CL633.Contig26_All	0.11	0.06	0.08	0.64	0.83	0.76	K09487//heat shock protein 90kDa beta+ko04141//Protein processing in endoplasmic reticulum+ko04626//Plant-pathogen interaction;K09487//heat shock protein 90kDa beta+ko04141//Protein processing in endoplasmic reticulum+ko04626//Plant-pathogen interaction;K09487//heat shock protein 90kDa beta+ko04141//Protein processing in endoplasmic reticulum+ko04626//Plant-pathogen interaction;K09487//heat shock…	XM_010942994.2 PREDICTED: Elaeis guineensis endoplasmin homolog (LOC105059624), mRNA	PREDICTED: endoplasmin homolog [Elaeis guineensis]	Hsp90 protein	GO:0006457//protein folding;GO:0005524//ATP binding;GO:0051082//unfolded protein binding
CL633.Contig27_All	0.11	0.24	0.06	1.63	1.32	1.53	K09487//heat shock protein 90kDa beta+ko04141//Protein processing in endoplasmic reticulum+ko04626//Plant-pathogen interaction;K09487//heat shock protein 90kDa beta+ko04141//Protein processing in endoplasmic reticulum+ko04626//Plant-pathogen interaction;K09487//heat shock protein 90kDa beta+ko04141//Protein processing in endoplasmic reticulum+ko04626//Plant-pathogen interaction;K09487//heat shock…	XM_010942994.2 PREDICTED: Elaeis guineensis endoplasmin homolog (LOC105059624), mRNA	PREDICTED: endoplasmin homolog [Elaeis guineensis]	Hsp90 protein	GO:0006457//protein folding;GO:0005524//ATP binding;GO:0051082//unfolded protein binding
CL633.Contig29_All	0.02	0.1	0.13	1.3	1.29	0.85	K09487//heat shock protein 90kDa beta+ko04141//Protein processing in endoplasmic reticulum+ko04626//Plant-pathogen interaction;K09487//heat shock protein 90kDa beta+ko04141//Protein processing in endoplasmic reticulum+ko04626//Plant-pathogen interaction;K09487//heat shock protein 90kDa beta+ko04141//Protein processing in endoplasmic reticulum+ko04626//Plant-pathogen interaction;K09487//heat shock…	XM_010942994.2 PREDICTED: Elaeis guineensis endoplasmin homolog (LOC105059624), mRNA	PREDICTED: endoplasmin homolog [Elaeis guineensis]	Hsp90 protein	GO:0006457//protein folding;GO:0005524//ATP binding;GO:0051082//unfolded protein binding
CL633.Contig30_All	0.35	0.29	0.4	0.9	0.97	0.93	K09487//heat shock protein 90kDa beta+ko04141//Protein processing in endoplasmic reticulum+ko04626//Plant-pathogen interaction;K09487//heat shock protein 90kDa beta+ko04141//Protein processing in endoplasmic reticulum+ko04626//Plant-pathogen interaction;K09487//heat shock protein 90kDa beta+ko04141//Protein processing in endoplasmic reticulum+ko04626//Plant-pathogen interaction;K09487//heat shock…	KY748297.1 Lilium lancifolium chloroplast, complete genome	heat shock protein 90 [Ornithogalum longebracteatum]	Hsp90 protein	GO:0006457//protein folding;GO:0005524//ATP binding;GO:0051082//unfolded protein binding
CL633.Contig32_All	3.47	2.92	4.9	16.37	16.49	20.03	K09487//heat shock protein 90kDa beta+ko04141//Protein processing in endoplasmic reticulum+ko04626//Plant-pathogen interaction;K09487//heat shock protein 90kDa beta+ko04141//Protein processing in endoplasmic reticulum+ko04626//Plant-pathogen interaction;K09487//heat shock protein 90kDa beta+ko04141//Protein processing in endoplasmic reticulum+ko04626//Plant-pathogen interaction;K09487//heat shock…	XM_010942994.2 PREDICTED: Elaeis guineensis endoplasmin homolog (LOC105059624), mRNA	heat shock protein 90 [Ornithogalum longebracteatum]	Hsp90 protein	GO:0006457//protein folding;GO:0005524//ATP binding;GO:0051082//unfolded protein binding;GO:0003700//DNA-binding transcription factor activity
CL633.Contig33_All	0.56	0.31	0.6	1.77	2.22	2.05	K09487//heat shock protein 90kDa beta+ko04141//Protein processing in endoplasmic reticulum+ko04626//Plant-pathogen interaction;K09487//heat shock protein 90kDa beta+ko04141//Protein processing in endoplasmic reticulum+ko04626//Plant-pathogen interaction;K09487//heat shock protein 90kDa beta+ko04141//Protein processing in endoplasmic reticulum+ko04626//Plant-pathogen interaction;K09487//heat shock…	XM_010936777.2 PREDICTED: Elaeis guineensis endoplasmin homolog (LOC105055072), mRNA	Chaperone protein htpG family protein isoform 1 [Theobroma cacao]	Hsp90 protein	GO:0006457//protein folding;GO:0005524//ATP binding;GO:0051082//unfolded protein binding
CL633.Contig35_All	1.22	1.09	0.87	3.79	3.44	2.18	K09487//heat shock protein 90kDa beta+ko04141//Protein processing in endoplasmic reticulum+ko04626//Plant-pathogen interaction;K09487//heat shock protein 90kDa beta+ko04141//Protein processing in endoplasmic reticulum+ko04626//Plant-pathogen interaction;K09487//heat shock protein 90kDa beta+ko04141//Protein processing in endoplasmic reticulum+ko04626//Plant-pathogen interaction;K09487//heat shock…	XM_010936777.2 PREDICTED: Elaeis guineensis endoplasmin homolog (LOC105055072), mRNA	endoplasmin homolog [Phoenix dactylifera]	Hsp90 protein	GO:0006457//protein folding;GO:0005524//ATP binding;GO:0051082//unfolded protein binding
CL633.Contig36_All	0.2	0.03	0.12	0.69	0	0.96	K09487//heat shock protein 90kDa beta+ko04141//Protein processing in endoplasmic reticulum+ko04626//Plant-pathogen interaction;K09487//heat shock protein 90kDa beta+ko04141//Protein processing in endoplasmic reticulum+ko04626//Plant-pathogen interaction;K09487//heat shock protein 90kDa beta+ko04141//Protein processing in endoplasmic reticulum+ko04626//Plant-pathogen interaction;K09487//heat shock…	XM_010942994.2 PREDICTED: Elaeis guineensis endoplasmin homolog (LOC105059624), mRNA	heat shock protein 90 [Ornithogalum longebracteatum]	Hsp90 protein	GO:0006457//protein folding;GO:0005524//ATP binding;GO:0051082//unfolded protein binding
CL633.Contig40_All	0.63	1.53	1.72	4.85	7.05	3.47	K09487//heat shock protein 90kDa beta+ko04141//Protein processing in endoplasmic reticulum+ko04626//Plant-pathogen interaction;K09487//heat shock protein 90kDa beta+ko04141//Protein processing in endoplasmic reticulum+ko04626//Plant-pathogen interaction;K09487//heat shock protein 90kDa beta+ko04141//Protein processing in endoplasmic reticulum+ko04626//Plant-pathogen interaction;K09487//heat shock…	XM_009411696.2 PREDICTED: Musa acuminata subsp. malaccensis endoplasmin homolog (LOC103992106), mRNA	PREDICTED: endoplasmin homolog [Musa acuminata subsp. malaccensis]	Hsp90 protein	GO:0006457//protein folding;GO:0005524//ATP binding;GO:0051082//unfolded protein binding
CL633.Contig43_All	0	0	0	0	0.61	0.67	K09487//heat shock protein 90kDa beta+ko04141//Protein processing in endoplasmic reticulum+ko04626//Plant-pathogen interaction;K09487//heat shock protein 90kDa beta+ko04141//Protein processing in endoplasmic reticulum+ko04626//Plant-pathogen interaction;K09487//heat shock protein 90kDa beta+ko04141//Protein processing in endoplasmic reticulum+ko04626//Plant-pathogen interaction;K09487//heat shock…	XM_010942994.2 PREDICTED: Elaeis guineensis endoplasmin homolog (LOC105059624), mRNA	heat shock protein 90 [Ornithogalum longebracteatum]	Hsp90 protein	GO:0006457//protein folding;GO:0005524//ATP binding;GO:0051082//unfolded protein binding;GO:0003700//DNA-binding transcription factor activity
CL633.Contig44_All	1.76	0.68	0.68	16.84	18.64	17.06	K09487//heat shock protein 90kDa beta+ko04141//Protein processing in endoplasmic reticulum+ko04626//Plant-pathogen interaction;K09487//heat shock protein 90kDa beta+ko04141//Protein processing in endoplasmic reticulum+ko04626//Plant-pathogen interaction;K09487//heat shock protein 90kDa beta+ko04141//Protein processing in endoplasmic reticulum+ko04626//Plant-pathogen interaction;K09487//heat shock…	XM_010942994.2 PREDICTED: Elaeis guineensis endoplasmin homolog (LOC105059624), mRNA	heat shock protein 90 [Ornithogalum longebracteatum]	Hsp90 protein	GO:0006457//protein folding;GO:0005524//ATP binding;GO:0051082//unfolded protein binding
CL633.Contig45_All	0	0	0	8.39	7.39	7.67	K09487//heat shock protein 90kDa beta+ko04141//Protein processing in endoplasmic reticulum+ko04626//Plant-pathogen interaction;K09487//heat shock protein 90kDa beta+ko04141//Protein processing in endoplasmic reticulum+ko04626//Plant-pathogen interaction;K09487//heat shock protein 90kDa beta+ko04141//Protein processing in endoplasmic reticulum+ko04626//Plant-pathogen interaction;K09487//heat shock…	XM_010942994.2 PREDICTED: Elaeis guineensis endoplasmin homolog (LOC105059624), mRNA	heat shock protein 90 [Ornithogalum longebracteatum]	Hsp90 protein	GO:0006457//protein folding;GO:0005524//ATP binding;GO:0051082//unfolded protein binding;GO:0003700//DNA-binding transcription factor activity
CL633.Contig48_All	0	0	0	2.7	4.05	2.03	K09487//heat shock protein 90kDa beta+ko04141//Protein processing in endoplasmic reticulum+ko04626//Plant-pathogen interaction;K09487//heat shock protein 90kDa beta+ko04141//Protein processing in endoplasmic reticulum+ko04626//Plant-pathogen interaction;K09487//heat shock protein 90kDa beta+ko04141//Protein processing in endoplasmic reticulum+ko04626//Plant-pathogen interaction;K09487//heat shock…	XM_009411696.2 PREDICTED: Musa acuminata subsp. malaccensis endoplasmin homolog (LOC103992106), mRNA	Chaperone protein htpG family protein isoform 1 [Theobroma cacao]	Hsp90 protein	GO:0006457//protein folding;GO:0005524//ATP binding;GO:0051082//unfolded protein binding
CL633.Contig49_All	0	0.77	0	6.62	5.31	5.47	K09487//heat shock protein 90kDa beta+ko04141//Protein processing in endoplasmic reticulum+ko04626//Plant-pathogen interaction;K09487//heat shock protein 90kDa beta+ko04141//Protein processing in endoplasmic reticulum+ko04626//Plant-pathogen interaction;K09487//heat shock protein 90kDa beta+ko04141//Protein processing in endoplasmic reticulum+ko04626//Plant-pathogen interaction;K09487//heat shock…	XM_010942994.2 PREDICTED: Elaeis guineensis endoplasmin homolog (LOC105059624), mRNA	PREDICTED: endoplasmin homolog [Elaeis guineensis]	Hsp90 protein	GO:0006457//protein folding;GO:0005524//ATP binding;GO:0051082//unfolded protein binding
CL633.Contig51_All	0.02	0	0.08	0.85	0.49	0.59	K09487//heat shock protein 90kDa beta+ko04141//Protein processing in endoplasmic reticulum+ko04626//Plant-pathogen interaction;K09487//heat shock protein 90kDa beta+ko04141//Protein processing in endoplasmic reticulum+ko04626//Plant-pathogen interaction;K09487//heat shock protein 90kDa beta+ko04141//Protein processing in endoplasmic reticulum+ko04626//Plant-pathogen interaction;K09487//heat shock…	XM_010936777.2 PREDICTED: Elaeis guineensis endoplasmin homolog (LOC105055072), mRNA	hypothetical protein CUMW_070490 [Citrus unshiu]	Hsp90 protein	GO:0006457//protein folding;GO:0005524//ATP binding;GO:0051082//unfolded protein binding
CL633.Contig53_All	0.25	0.21	0.25	1.98	2.29	2.04	K09487//heat shock protein 90kDa beta+ko04141//Protein processing in endoplasmic reticulum+ko04626//Plant-pathogen interaction;K09487//heat shock protein 90kDa beta+ko04141//Protein processing in endoplasmic reticulum+ko04626//Plant-pathogen interaction;K09487//heat shock protein 90kDa beta+ko04141//Protein processing in endoplasmic reticulum+ko04626//Plant-pathogen interaction;K09487//heat shock…	XM_010942994.2 PREDICTED: Elaeis guineensis endoplasmin homolog (LOC105059624), mRNA	Chaperone protein htpG family protein isoform 1 [Theobroma cacao]	Hsp90 protein	GO:0006457//protein folding;GO:0005524//ATP binding;GO:0051082//unfolded protein binding
CL633.Contig54_All	2.84	1.78	3.82	6.59	6.35	7.42	K09487//heat shock protein 90kDa beta+ko04141//Protein processing in endoplasmic reticulum+ko04626//Plant-pathogen interaction;K09487//heat shock protein 90kDa beta+ko04141//Protein processing in endoplasmic reticulum+ko04626//Plant-pathogen interaction;K09487//heat shock protein 90kDa beta+ko04141//Protein processing in endoplasmic reticulum+ko04626//Plant-pathogen interaction;K09487//heat shock…	XM_009411696.2 PREDICTED: Musa acuminata subsp. malaccensis endoplasmin homolog (LOC103992106), mRNA	endoplasmin homolog, partial [Sesamum indicum]	Hsp90 protein	GO:0006457//protein folding;GO:0005524//ATP binding;GO:0051082//unfolded protein binding
CL633.Contig57_All	0	0.12	0	0.46	1.44	0.95	K09487//heat shock protein 90kDa beta+ko04141//Protein processing in endoplasmic reticulum+ko04626//Plant-pathogen interaction;K09487//heat shock protein 90kDa beta+ko04141//Protein processing in endoplasmic reticulum+ko04626//Plant-pathogen interaction;K09487//heat shock protein 90kDa beta+ko04141//Protein processing in endoplasmic reticulum+ko04626//Plant-pathogen interaction;K09487//heat shock…	XM_010936777.2 PREDICTED: Elaeis guineensis endoplasmin homolog (LOC105055072), mRNA	endoplasmin homolog [Phoenix dactylifera]	Hsp90 protein	GO:0006457//protein folding;GO:0005524//ATP binding;GO:0051082//unfolded protein binding
CL633.Contig59_All	0.08	0.09	0.25	0.61	0.68	0.51	K09487//heat shock protein 90kDa beta+ko04141//Protein processing in endoplasmic reticulum+ko04626//Plant-pathogen interaction;K09487//heat shock protein 90kDa beta+ko04141//Protein processing in endoplasmic reticulum+ko04626//Plant-pathogen interaction;K09487//heat shock protein 90kDa beta+ko04141//Protein processing in endoplasmic reticulum+ko04626//Plant-pathogen interaction;K09487//heat shock…	XM_010936777.2 PREDICTED: Elaeis guineensis endoplasmin homolog (LOC105055072), mRNA	heat shock protein 90 [Ornithogalum longebracteatum]	Hsp90 protein	GO:0006457//protein folding;GO:0005524//ATP binding;GO:0051082//unfolded protein binding
CL633.Contig67_All	6.24	9.14	8.16	44.95	44.35	43.01	K09487//heat shock protein 90kDa beta+ko04141//Protein processing in endoplasmic reticulum+ko04626//Plant-pathogen interaction;K09487//heat shock protein 90kDa beta+ko04141//Protein processing in endoplasmic reticulum+ko04626//Plant-pathogen interaction;K09487//heat shock protein 90kDa beta+ko04141//Protein processing in endoplasmic reticulum+ko04626//Plant-pathogen interaction;K09487//heat shock…	XM_010942994.2 PREDICTED: Elaeis guineensis endoplasmin homolog (LOC105059624), mRNA	heat shock protein 90 [Ornithogalum longebracteatum]	Hsp90 protein	GO:0006457//protein folding;GO:0005524//ATP binding;GO:0051082//unfolded protein binding
CL633.Contig6_All	0	0	0	2.73	2.94	0	K09487//heat shock protein 90kDa beta+ko04141//Protein processing in endoplasmic reticulum+ko04626//Plant-pathogen interaction;K09487//heat shock protein 90kDa beta+ko04141//Protein processing in endoplasmic reticulum+ko04626//Plant-pathogen interaction;K09487//heat shock protein 90kDa beta+ko04141//Protein processing in endoplasmic reticulum+ko04626//Plant-pathogen interaction;K09487//heat shock…	XM_010936777.2 PREDICTED: Elaeis guineensis endoplasmin homolog (LOC105055072), mRNA	heat shock protein 90 [Ornithogalum longebracteatum]	Hsp90 protein	GO:0006457//protein folding;GO:0005524//ATP binding;GO:0051082//unfolded protein binding
CL633.Contig70_All	0	0.21	0.4	0.51	0.44	0.41	K09487//heat shock protein 90kDa beta+ko04141//Protein processing in endoplasmic reticulum+ko04626//Plant-pathogen interaction;K09487//heat shock protein 90kDa beta+ko04141//Protein processing in endoplasmic reticulum+ko04626//Plant-pathogen interaction;K09487//heat shock protein 90kDa beta+ko04141//Protein processing in endoplasmic reticulum+ko04626//Plant-pathogen interaction;K09487//heat shock…	XM_010942994.2 PREDICTED: Elaeis guineensis endoplasmin homolog (LOC105059624), mRNA	heat shock protein 90 [Ornithogalum longebracteatum]	Hsp90 protein	GO:0006457//protein folding;GO:0005524//ATP binding;GO:0051082//unfolded protein binding
CL633.Contig73_All	0	0.32	0.67	12.2	12.81	10.11	K09487//heat shock protein 90kDa beta+ko04141//Protein processing in endoplasmic reticulum+ko04626//Plant-pathogen interaction;K09487//heat shock protein 90kDa beta+ko04141//Protein processing in endoplasmic reticulum+ko04626//Plant-pathogen interaction;K09487//heat shock protein 90kDa beta+ko04141//Protein processing in endoplasmic reticulum+ko04626//Plant-pathogen interaction;K09487//heat shock…	XM_010942994.2 PREDICTED: Elaeis guineensis endoplasmin homolog (LOC105059624), mRNA	heat shock protein 90 [Ornithogalum longebracteatum]	Hsp90 protein	GO:0006457//protein folding;GO:0005524//ATP binding;GO:0051082//unfolded protein binding
CL633.Contig75_All	0	1.32	0	10.79	7.18	9.1	K09487//heat shock protein 90kDa beta+ko04141//Protein processing in endoplasmic reticulum+ko04626//Plant-pathogen interaction;K09487//heat shock protein 90kDa beta+ko04141//Protein processing in endoplasmic reticulum+ko04626//Plant-pathogen interaction;K09487//heat shock protein 90kDa beta+ko04141//Protein processing in endoplasmic reticulum+ko04626//Plant-pathogen interaction;K09487//heat shock…	XM_010942994.2 PREDICTED: Elaeis guineensis endoplasmin homolog (LOC105059624), mRNA	heat shock protein 90 [Ornithogalum longebracteatum]	Hsp90 protein	GO:0006457//protein folding;GO:0005524//ATP binding;GO:0051082//unfolded protein binding
CL633.Contig81_All	0	0	0	0	0	0.24	K09487//heat shock protein 90kDa beta+ko04141//Protein processing in endoplasmic reticulum+ko04626//Plant-pathogen interaction;K09487//heat shock protein 90kDa beta+ko04141//Protein processing in endoplasmic reticulum+ko04626//Plant-pathogen interaction;K09487//heat shock protein 90kDa beta+ko04141//Protein processing in endoplasmic reticulum+ko04626//Plant-pathogen interaction;K09487//heat shock…	XM_010936777.2 PREDICTED: Elaeis guineensis endoplasmin homolog (LOC105055072), mRNA	heat shock protein 90 [Ornithogalum longebracteatum]	Hsp90 protein	GO:0006457//protein folding;GO:0005524//ATP binding;GO:0051082//unfolded protein binding
CL633.Contig82_All	3.2	3.44	3.75	27.77	29.56	26.04	K09487//heat shock protein 90kDa beta+ko04141//Protein processing in endoplasmic reticulum+ko04626//Plant-pathogen interaction;K09487//heat shock protein 90kDa beta+ko04141//Protein processing in endoplasmic reticulum+ko04626//Plant-pathogen interaction;K09487//heat shock protein 90kDa beta+ko04141//Protein processing in endoplasmic reticulum+ko04626//Plant-pathogen interaction;K09487//heat shock…	XM_010936777.2 PREDICTED: Elaeis guineensis endoplasmin homolog (LOC105055072), mRNA	heat shock protein 90 [Ornithogalum longebracteatum]	Hsp90 protein	GO:0006457//protein folding;GO:0005524//ATP binding;GO:0051082//unfolded protein binding
CL633.Contig83_All	1.3	2.51	2.38	1.91	0	1.03	K09487//heat shock protein 90kDa beta+ko04141//Protein processing in endoplasmic reticulum+ko04626//Plant-pathogen interaction;K09487//heat shock protein 90kDa beta+ko04141//Protein processing in endoplasmic reticulum+ko04626//Plant-pathogen interaction;K09487//heat shock protein 90kDa beta+ko04141//Protein processing in endoplasmic reticulum+ko04626//Plant-pathogen interaction;K09487//heat shock…	XM_010942994.2 PREDICTED: Elaeis guineensis endoplasmin homolog (LOC105059624), mRNA	heat shock protein 90 [Ornithogalum longebracteatum]	Hsp90 protein	GO:0006457//protein folding;GO:0005524//ATP binding;GO:0051082//unfolded protein binding
CL633.Contig85_All	0	0	0	3.25	2.42	1.09	K09487//heat shock protein 90kDa beta+ko04141//Protein processing in endoplasmic reticulum+ko04626//Plant-pathogen interaction;K09487//heat shock protein 90kDa beta+ko04141//Protein processing in endoplasmic reticulum+ko04626//Plant-pathogen interaction;K09487//heat shock protein 90kDa beta+ko04141//Protein processing in endoplasmic reticulum+ko04626//Plant-pathogen interaction;K09487//heat shock…	XM_010942994.2 PREDICTED: Elaeis guineensis endoplasmin homolog (LOC105059624), mRNA	heat shock protein 90 [Ornithogalum longebracteatum]	Hsp90 protein	GO:0006457//protein folding;GO:0005524//ATP binding;GO:0051082//unfolded protein binding
CL633.Contig86_All	0	0	0	0	0	0.98	K09487//heat shock protein 90kDa beta+ko04141//Protein processing in endoplasmic reticulum+ko04626//Plant-pathogen interaction;K09487//heat shock protein 90kDa beta+ko04141//Protein processing in endoplasmic reticulum+ko04626//Plant-pathogen interaction;K09487//heat shock protein 90kDa beta+ko04141//Protein processing in endoplasmic reticulum+ko04626//Plant-pathogen interaction;K09487//heat shock…	XM_010942994.2 PREDICTED: Elaeis guineensis endoplasmin homolog (LOC105059624), mRNA	heat shock protein 90 [Ornithogalum longebracteatum]	Hsp90 protein	GO:0006457//protein folding;GO:0005524//ATP binding;GO:0051082//unfolded protein binding
CL633.Contig9_All	0	0	0	32.21	32.83	29.28	K09487//heat shock protein 90kDa beta+ko04141//Protein processing in endoplasmic reticulum+ko04626//Plant-pathogen interaction;K09487//heat shock protein 90kDa beta+ko04141//Protein processing in endoplasmic reticulum+ko04626//Plant-pathogen interaction;K09487//heat shock protein 90kDa beta+ko04141//Protein processing in endoplasmic reticulum+ko04626//Plant-pathogen interaction;K09487//heat shock…	XM_010936777.2 PREDICTED: Elaeis guineensis endoplasmin homolog (LOC105055072), mRNA	Chaperone protein htpG family protein isoform 1 [Theobroma cacao]	Hsp90 protein	GO:0006457//protein folding;GO:0005524//ATP binding;GO:0051082//unfolded protein binding
CL6479.Contig1_All	6.56	8.05	6.15	19.57	20.59	18.62	K13993//HSP20 family protein+ko04141//Protein processing in endoplasmic reticulum;K13993//HSP20 family protein+ko04141//Protein processing in endoplasmic reticulum;K13993//HSP20 family protein+ko04141//Protein processing in endoplasmic reticulum;K13993//HSP20 family protein+ko04141//Protein processing in endoplasmic reticulum;K13993//HSP20 family protein+ko04141//Protein processing in endoplasmic…	D21817.1 Lilium longiflorum LIM11 mRNA, partial cds, clone:plim10	small heat shock protein, partial [Lilium longiflorum]	Hsp20/alpha crystallin family	0
CL6479.Contig2_All	19.78	17.57	16.55	36.08	40.77	45.18	K13993//HSP20 family protein+ko04141//Protein processing in endoplasmic reticulum;K13993//HSP20 family protein+ko04141//Protein processing in endoplasmic reticulum;K13993//HSP20 family protein+ko04141//Protein processing in endoplasmic reticulum;K13993//HSP20 family protein+ko04141//Protein processing in endoplasmic reticulum;K13993//HSP20 family protein+ko04141//Protein processing in endoplasmic…	D21817.1 Lilium longiflorum LIM11 mRNA, partial cds, clone:plim10	small heat shock protein, partial [Lilium longiflorum]	Hsp20/alpha crystallin family	0
CL6479.Contig4_All	25.56	20.45	20.14	41.99	48.66	47	K13993//HSP20 family protein+ko04141//Protein processing in endoplasmic reticulum;K13993//HSP20 family protein+ko04141//Protein processing in endoplasmic reticulum;K13993//HSP20 family protein+ko04141//Protein processing in endoplasmic reticulum;K13993//HSP20 family protein+ko04141//Protein processing in endoplasmic reticulum;K13993//HSP20 family protein+ko04141//Protein processing in endoplasmic…	D21817.1 Lilium longiflorum LIM11 mRNA, partial cds, clone:plim10	small heat shock protein, partial [Lilium longiflorum]	Hsp20/alpha crystallin family	0
CL709.Contig11_All	1.31	5.13	4.89	14.63	18.24	9.62	K13993//HSP20 family protein+ko04141//Protein processing in endoplasmic reticulum;K13993//HSP20 family protein+ko04141//Protein processing in endoplasmic reticulum;K13993//HSP20 family protein+ko04141//Protein processing in endoplasmic reticulum;K13993//HSP20 family protein+ko04141//Protein processing in endoplasmic reticulum;K13993//HSP20 family protein+ko04141//Protein processing in endoplasmic…	KM510489.1 Ornithogalum longebracteatum small heat shock protein (sHSP) mRNA, complete cds	hypothetical protein B296_00021613 [Ensete ventricosum] >RZR93035.1 hypothetical protein BHM03_00021429 [Ensete ventricosum]	Hsp20/alpha crystallin family	0
CL709.Contig1_All	249.42	244.73	242.86	761.37	714	717.64	K13993//HSP20 family protein+ko04141//Protein processing in endoplasmic reticulum;K13993//HSP20 family protein+ko04141//Protein processing in endoplasmic reticulum;K13993//HSP20 family protein+ko04141//Protein processing in endoplasmic reticulum;K13993//HSP20 family protein+ko04141//Protein processing in endoplasmic reticulum;K13993//HSP20 family protein+ko04141//Protein processing in endoplasmic…	KM510489.1 Ornithogalum longebracteatum small heat shock protein (sHSP) mRNA, complete cds	PREDICTED: small heat shock protein, chloroplastic-like [Musa acuminata subsp. malaccensis]	Hsp20/alpha crystallin family	0
CL709.Contig2_All	158.35	158.07	153.68	578.97	554.5	556.71	K13993//HSP20 family protein+ko04141//Protein processing in endoplasmic reticulum;K13993//HSP20 family protein+ko04141//Protein processing in endoplasmic reticulum;K13993//HSP20 family protein+ko04141//Protein processing in endoplasmic reticulum;K13993//HSP20 family protein+ko04141//Protein processing in endoplasmic reticulum;K13993//HSP20 family protein+ko04141//Protein processing in endoplasmic…	KM510489.1 Ornithogalum longebracteatum small heat shock protein (sHSP) mRNA, complete cds	PREDICTED: small heat shock protein, chloroplastic-like [Musa acuminata subsp. malaccensis]	Hsp20/alpha crystallin family	0
CL7354.Contig4_All	0	0.65	0	0	0.76	3.39	K04078//chaperonin GroES;K04078//chaperonin GroES;K04078//chaperonin GroES;K04078//chaperonin GroES;K04078//chaperonin GroES	0	PREDICTED: 10 kDa chaperonin, mitochondrial [Nelumbo nucifera] >ABN46980.1 small molecular heat shock protein 10 [Nelumbo nucifera]	0	GO:0006457//protein folding;GO:0005737//cytoplasm
CL7582.Contig1_All	1.94	3.34	2.64	25.87	22.53	22.6	K13993//HSP20 family protein+ko04141//Protein processing in endoplasmic reticulum;K13993//HSP20 family protein+ko04141//Protein processing in endoplasmic reticulum;K13993//HSP20 family protein+ko04141//Protein processing in endoplasmic reticulum;K13993//HSP20 family protein+ko04141//Protein processing in endoplasmic reticulum;K13993//HSP20 family protein+ko04141//Protein processing in endoplasmic…	0	PREDICTED: 26.5 kDa heat shock protein, mitochondrial [Nelumbo nucifera]	0	GO:0009644//response to high light intensity;GO:0042542//response to hydrogen peroxide;GO:0009408//response to heat
CL7582.Contig2_All	1.32	1.18	0.98	8.86	7.95	10.28	K13993//HSP20 family protein+ko04141//Protein processing in endoplasmic reticulum;K13993//HSP20 family protein+ko04141//Protein processing in endoplasmic reticulum;K13993//HSP20 family protein+ko04141//Protein processing in endoplasmic reticulum;K13993//HSP20 family protein+ko04141//Protein processing in endoplasmic reticulum;K13993//HSP20 family protein+ko04141//Protein processing in endoplasmic…	0	PREDICTED: 26.5 kDa heat shock protein, mitochondrial [Nelumbo nucifera]	Hsp20/alpha crystallin family	GO:0009644//response to high light intensity;GO:0042542//response to hydrogen peroxide;GO:0009408//response to heat
CL7582.Contig4_All	0.26	0.42	0.28	3.27	3.9	3.76	K13993//HSP20 family protein+ko04141//Protein processing in endoplasmic reticulum;K13993//HSP20 family protein+ko04141//Protein processing in endoplasmic reticulum;K13993//HSP20 family protein+ko04141//Protein processing in endoplasmic reticulum;K13993//HSP20 family protein+ko04141//Protein processing in endoplasmic reticulum;K13993//HSP20 family protein+ko04141//Protein processing in endoplasmic…	0	PREDICTED: 26.5 kDa heat shock protein, mitochondrial [Nelumbo nucifera]	0	GO:0009644//response to high light intensity;GO:0042542//response to hydrogen peroxide;GO:0009408//response to heat
CL7582.Contig5_All	1.63	1.65	2.05	35.63	30.85	34.46	K13993//HSP20 family protein+ko04141//Protein processing in endoplasmic reticulum;K13993//HSP20 family protein+ko04141//Protein processing in endoplasmic reticulum;K13993//HSP20 family protein+ko04141//Protein processing in endoplasmic reticulum;K13993//HSP20 family protein+ko04141//Protein processing in endoplasmic reticulum;K13993//HSP20 family protein+ko04141//Protein processing in endoplasmic…	0	26.5 kDa heat shock protein, mitochondrial [Ananas comosus]	Hsp20/alpha crystallin family	GO:0009644//response to high light intensity;GO:0042542//response to hydrogen peroxide;GO:0009408//response to heat
CL7582.Contig6_All	3.38	3.88	3.82	50.47	52.98	51.8	K13993//HSP20 family protein+ko04141//Protein processing in endoplasmic reticulum;K13993//HSP20 family protein+ko04141//Protein processing in endoplasmic reticulum;K13993//HSP20 family protein+ko04141//Protein processing in endoplasmic reticulum;K13993//HSP20 family protein+ko04141//Protein processing in endoplasmic reticulum;K13993//HSP20 family protein+ko04141//Protein processing in endoplasmic…	0	26.5 kDa heat shock protein, mitochondrial [Ananas comosus]	0	GO:0009644//response to high light intensity;GO:0042542//response to hydrogen peroxide;GO:0009408//response to heat
CL9073.Contig1_All	16.72	14.28	11.26	6.36	6.45	7.7	K13993//HSP20 family protein+ko04141//Protein processing in endoplasmic reticulum;K13993//HSP20 family protein+ko04141//Protein processing in endoplasmic reticulum;K13993//HSP20 family protein+ko04141//Protein processing in endoplasmic reticulum;K13993//HSP20 family protein+ko04141//Protein processing in endoplasmic reticulum	0	22.3 kDa class VI heat shock protein isoform X1 [Phoenix dactylifera]	Hsp20/alpha crystallin family	0
CL9073.Contig2_All	0.01	3.7	4.45	1.37	0	0.89	K13993//HSP20 family protein+ko04141//Protein processing in endoplasmic reticulum;K13993//HSP20 family protein+ko04141//Protein processing in endoplasmic reticulum;K13993//HSP20 family protein+ko04141//Protein processing in endoplasmic reticulum;K13993//HSP20 family protein+ko04141//Protein processing in endoplasmic reticulum	0	PREDICTED: 22.3 kDa class VI heat shock protein [Elaeis guineensis]	Hsp20/alpha crystallin family	0
CL9421.Contig1_All	83.43	83.98	82.69	199.89	211.2	210.29	K13993//HSP20 family protein+ko04141//Protein processing in endoplasmic reticulum;K13993//HSP20 family protein+ko04141//Protein processing in endoplasmic reticulum;K13993//HSP20 family protein+ko04141//Protein processing in endoplasmic reticulum;K13993//HSP20 family protein+ko04141//Protein processing in endoplasmic reticulum;K13993//HSP20 family protein+ko04141//Protein processing in endoplasmic…	AK360636.1 Hordeum vulgare subsp. vulgare mRNA for predicted protein, complete cds, clone: NIASHv1122F10	18.6 kDa class III heat shock protein [Oryza sativa Japonica Group]	Hsp20/alpha crystallin family	GO:0009644//response to high light intensity;GO:0006457//protein folding;GO:0043621//protein self-association;GO:0042542//response to hydrogen peroxide;GO:0009408//response to heat;GO:0005737//cytoplasm;GO:0000302//response to reactive oxygen species;GO:0051082//unfolded protein binding;GO:0009651//response to salt stress;GO:0051259//protein complex oligomerization
CL9421.Contig3_All	98.73	95.46	92.9	221.3	215.8	231.87	K13993//HSP20 family protein+ko04141//Protein processing in endoplasmic reticulum;K13993//HSP20 family protein+ko04141//Protein processing in endoplasmic reticulum;K13993//HSP20 family protein+ko04141//Protein processing in endoplasmic reticulum;K13993//HSP20 family protein+ko04141//Protein processing in endoplasmic reticulum;K13993//HSP20 family protein+ko04141//Protein processing in endoplasmic…	AK360636.1 Hordeum vulgare subsp. vulgare mRNA for predicted protein, complete cds, clone: NIASHv1122F10	PREDICTED: 17.4 kDa class III heat shock protein [Elaeis guineensis]	Hsp20/alpha crystallin family	GO:0009644//response to high light intensity;GO:0006457//protein folding;GO:0043621//protein self-association;GO:0042542//response to hydrogen peroxide;GO:0009408//response to heat;GO:0005737//cytoplasm;GO:0000302//response to reactive oxygen species;GO:0051082//unfolded protein binding;GO:0009651//response to salt stress;GO:0051259//protein complex oligomerization
CL97.Contig14_All	51.98	50.88	55.5	226.52	224.57	222.65	K13993//HSP20 family protein+ko04141//Protein processing in endoplasmic reticulum;K13993//HSP20 family protein+ko04141//Protein processing in endoplasmic reticulum;K13993//HSP20 family protein+ko04141//Protein processing in endoplasmic reticulum;K13993//HSP20 family protein+ko04141//Protein processing in endoplasmic reticulum;K13993//HSP20 family protein+ko04141//Protein processing in endoplasmic…	XM_010930652.2 PREDICTED: Elaeis guineensis 18.1 kDa class I heat shock protein (LOC105050569), mRNA	PREDICTED: 16.9 kDa class I heat shock protein 2-like [Elaeis guineensis]	Hsp20/alpha crystallin family	0
CL97.Contig1_All	98.97	88.37	100.4	284.44	262.17	287.77	K13993//HSP20 family protein+ko04141//Protein processing in endoplasmic reticulum;K13993//HSP20 family protein+ko04141//Protein processing in endoplasmic reticulum;K13993//HSP20 family protein+ko04141//Protein processing in endoplasmic reticulum;K13993//HSP20 family protein+ko04141//Protein processing in endoplasmic reticulum;K13993//HSP20 family protein+ko04141//Protein processing in endoplasmic…	0	PREDICTED: 17.8 kDa class I heat shock protein-like [Daucus carota subsp. sativus] >KZM84801.1 hypothetical protein DCAR_027777 [Daucus carota subsp. sativus]	0	0
CL97.Contig3_All	78.05	73.99	82.23	197.04	189.75	203.23	K13993//HSP20 family protein+ko04141//Protein processing in endoplasmic reticulum;K13993//HSP20 family protein+ko04141//Protein processing in endoplasmic reticulum;K13993//HSP20 family protein+ko04141//Protein processing in endoplasmic reticulum;K13993//HSP20 family protein+ko04141//Protein processing in endoplasmic reticulum;K13993//HSP20 family protein+ko04141//Protein processing in endoplasmic…	0	PREDICTED: 17.8 kDa class I heat shock protein-like [Daucus carota subsp. sativus] >KZM90643.1 hypothetical protein DCAR_021992 [Daucus carota subsp. sativus]	0	0
CL97.Contig4_All	16.85	15.18	16.71	53.9	59.25	55.25	K13993//HSP20 family protein+ko04141//Protein processing in endoplasmic reticulum;K13993//HSP20 family protein+ko04141//Protein processing in endoplasmic reticulum;K13993//HSP20 family protein+ko04141//Protein processing in endoplasmic reticulum;K13993//HSP20 family protein+ko04141//Protein processing in endoplasmic reticulum;K13993//HSP20 family protein+ko04141//Protein processing in endoplasmic…	0	PREDICTED: 17.8 kDa class I heat shock protein-like [Daucus carota subsp. sativus] >KZM84801.1 hypothetical protein DCAR_027777 [Daucus carota subsp. sativus]	0	0
CL97.Contig5_All	232.67	224.16	229.18	729.95	762.05	783.81	K13993//HSP20 family protein+ko04141//Protein processing in endoplasmic reticulum;K13993//HSP20 family protein+ko04141//Protein processing in endoplasmic reticulum;K13993//HSP20 family protein+ko04141//Protein processing in endoplasmic reticulum;K13993//HSP20 family protein+ko04141//Protein processing in endoplasmic reticulum;K13993//HSP20 family protein+ko04141//Protein processing in endoplasmic…	XM_010927692.2 PREDICTED: Elaeis guineensis 18.1 kDa class I heat shock protein (LOC105048398), mRNA	17.8 kDa class I heat shock protein-like [Phoenix dactylifera]	Hsp20/alpha crystallin family	0
CL97.Contig6_All	535.69	520.57	529.15	1217.98	1239.34	1215.82	K13993//HSP20 family protein+ko04141//Protein processing in endoplasmic reticulum;K13993//HSP20 family protein+ko04141//Protein processing in endoplasmic reticulum;K13993//HSP20 family protein+ko04141//Protein processing in endoplasmic reticulum;K13993//HSP20 family protein+ko04141//Protein processing in endoplasmic reticulum;K13993//HSP20 family protein+ko04141//Protein processing in endoplasmic…	XM_010918139.2 PREDICTED: Elaeis guineensis 16.9 kDa class I heat shock protein 2-like (LOC105041257), mRNA	PREDICTED: 18.1 kDa class I heat shock protein-like [Elaeis guineensis]	Hsp20/alpha crystallin family	0
CL97.Contig7_All	221.03	207.69	207.24	515.36	532.11	549.1	K13993//HSP20 family protein+ko04141//Protein processing in endoplasmic reticulum;K13993//HSP20 family protein+ko04141//Protein processing in endoplasmic reticulum;K13993//HSP20 family protein+ko04141//Protein processing in endoplasmic reticulum;K13993//HSP20 family protein+ko04141//Protein processing in endoplasmic reticulum;K13993//HSP20 family protein+ko04141//Protein processing in endoplasmic…	XM_010918139.2 PREDICTED: Elaeis guineensis 16.9 kDa class I heat shock protein 2-like (LOC105041257), mRNA	17.8 kDa class I heat shock protein-like [Phoenix dactylifera]	Hsp20/alpha crystallin family	0
Unigene10070_All	0.32	0.37	0.18	1.92	2.37	1.37	K04043//molecular chaperone DnaK+ko03018//RNA degradation;K04043//molecular chaperone DnaK+ko03018//RNA degradation;K04043//molecular chaperone DnaK+ko03018//RNA degradation;K04043//molecular chaperone DnaK+ko03018//RNA degradation;K04043//molecular chaperone DnaK+ko03018//RNA degradation	XM_020371440.1 PREDICTED: Cajanus cajan heat shock 70 kDa protein, mitochondrial-like (LOC109808436), mRNA	Heat shock protein 70 family [Macleaya cordata]	Hsp70 protein	GO:0006457//protein folding;GO:0006986//response to unfolded protein;GO:0005524//ATP binding;GO:0051085//chaperone cofactor-dependent protein refolding;GO:0031072//heat shock protein binding;GO:0034620//cellular response to unfolded protein;GO:0034605//cellular response to heat;GO:0005737//cytoplasm;GO:0042623//ATPase activity, coupled;GO:0005774//vacuolar membrane;GO:0051787//misfolded protein b…
Unigene10195_All	1.16	1.11	0.88	6.92	6.73	6.02	K13993//HSP20 family protein+ko04141//Protein processing in endoplasmic reticulum;K13993//HSP20 family protein+ko04141//Protein processing in endoplasmic reticulum;K13993//HSP20 family protein+ko04141//Protein processing in endoplasmic reticulum;K13993//HSP20 family protein+ko04141//Protein processing in endoplasmic reticulum;K13993//HSP20 family protein+ko04141//Protein processing in endoplasmic…	D21816.1 Lilium longiflorum LIM10 mRNA, partial cds, clone:plim10	small heat shock protein, partial [Lilium longiflorum]	Hsp20/alpha crystallin family	0
Unigene10213_All	208.46	199.35	205.66	550.87	545.51	532.92	K13993//HSP20 family protein+ko04141//Protein processing in endoplasmic reticulum;K13993//HSP20 family protein+ko04141//Protein processing in endoplasmic reticulum;K13993//HSP20 family protein+ko04141//Protein processing in endoplasmic reticulum;K13993//HSP20 family protein+ko04141//Protein processing in endoplasmic reticulum;K13993//HSP20 family protein+ko04141//Protein processing in endoplasmic…	AM709771.1 Triticum monococcum mRNA for 15.7 kDa heat-shock protein (hsp15.7 gene)	17.3 kDa class II heat shock protein-like [Phoenix dactylifera]	Hsp20/alpha crystallin family	0
Unigene10427_All	0	0	0.1	0.86	0.52	0	K13993//HSP20 family protein+ko04141//Protein processing in endoplasmic reticulum;K13993//HSP20 family protein+ko04141//Protein processing in endoplasmic reticulum;K13993//HSP20 family protein+ko04141//Protein processing in endoplasmic reticulum;K13993//HSP20 family protein+ko04141//Protein processing in endoplasmic reticulum;K13993//HSP20 family protein+ko04141//Protein processing in endoplasmic…	XM_020316211.1 PREDICTED: Aegilops tauschii subsp. tauschii 17.9 kDa class I heat shock protein (LOC109757389), mRNA	17.8 kDa class I heat shock protein-like [Cucurbita pepo subsp. pepo]	Hsp20/alpha crystallin family	0
Unigene10543_All	56.7	58.15	59.26	245.22	264.37	246.29	K13993//HSP20 family protein+ko04141//Protein processing in endoplasmic reticulum;K13993//HSP20 family protein+ko04141//Protein processing in endoplasmic reticulum;K13993//HSP20 family protein+ko04141//Protein processing in endoplasmic reticulum;K13993//HSP20 family protein+ko04141//Protein processing in endoplasmic reticulum;K13993//HSP20 family protein+ko04141//Protein processing in endoplasmic…	XM_020334323.1 PREDICTED: Aegilops tauschii subsp. tauschii 17.5 kDa class II heat shock protein-like (LOC109775592), mRNA	17.1 kDa class II heat shock protein-like [Phalaenopsis equestris]	Hsp20/alpha crystallin family	0
Unigene10555_All	6.96	6.39	4.76	85.74	92.6	88.82	K13993//HSP20 family protein+ko04141//Protein processing in endoplasmic reticulum;K13993//HSP20 family protein+ko04141//Protein processing in endoplasmic reticulum;K13993//HSP20 family protein+ko04141//Protein processing in endoplasmic reticulum;K13993//HSP20 family protein+ko04141//Protein processing in endoplasmic reticulum;K13993//HSP20 family protein+ko04141//Protein processing in endoplasmic…	D21818.1 Lilium longiflorum LIM12 mRNA, partial cds, clone:plim12	17.9 kDa class II heat shock protein-like [Jatropha curcas] >ADE43669.1 heat shock protein 17.5 cytosolic class II [Jatropha curcas] >KDP34056.1 hypothetical protein JCGZ_07627 [Jatropha curcas]	Hsp20/alpha crystallin family	0
Unigene10597_All	21.74	19.86	20.77	50.28	56.55	62.68	K13993//HSP20 family protein+ko04141//Protein processing in endoplasmic reticulum;K13993//HSP20 family protein+ko04141//Protein processing in endoplasmic reticulum;K13993//HSP20 family protein+ko04141//Protein processing in endoplasmic reticulum;K13993//HSP20 family protein+ko04141//Protein processing in endoplasmic reticulum;K13993//HSP20 family protein+ko04141//Protein processing in endoplasmic…	XM_020334323.1 PREDICTED: Aegilops tauschii subsp. tauschii 17.5 kDa class II heat shock protein-like (LOC109775592), mRNA	17.1 kDa class II heat shock protein-like [Ananas comosus] >OAY79918.1 17.9 kDa class II heat shock protein [Ananas comosus]	Hsp20/alpha crystallin family	0
Unigene10682_All	104.55	109.48	111.68	262.96	247.57	242.04	K04079//molecular chaperone HtpG+ko04141//Protein processing in endoplasmic reticulum+ko04626//Plant-pathogen interaction;K04079//molecular chaperone HtpG+ko04141//Protein processing in endoplasmic reticulum+ko04626//Plant-pathogen interaction;K04079//molecular chaperone HtpG+ko04141//Protein processing in endoplasmic reticulum+ko04626//Plant-pathogen interaction;K04079//molecular chaperone HtpG+…	XM_020386500.1 PREDICTED: Asparagus officinalis heat shock protein 83 (LOC109820371), mRNA	heat shock protein 83 [Ornithogalum longebracteatum]	Hsp90 protein	GO:0006457//protein folding;GO:0005524//ATP binding;GO:0051082//unfolded protein binding
Unigene10740_All	0.19	0.07	0.13	0.8	0.09	0.36	K04079//molecular chaperone HtpG+ko04141//Protein processing in endoplasmic reticulum+ko04626//Plant-pathogen interaction;K04079//molecular chaperone HtpG+ko04141//Protein processing in endoplasmic reticulum+ko04626//Plant-pathogen interaction;K04079//molecular chaperone HtpG+ko04141//Protein processing in endoplasmic reticulum+ko04626//Plant-pathogen interaction;K04079//molecular chaperone HtpG+…	XM_020227598.1 PREDICTED: Ananas comosus heat shock protein 81-1 (LOC109706654), mRNA	heat shock protein 81-1 [Ornithogalum longebracteatum]	Hsp90 protein	GO:0006457//protein folding;GO:0005524//ATP binding;GO:0051082//unfolded protein binding
Unigene10837_All	0.38	0.46	0.6	1.46	1.34	1.33	K13993//HSP20 family protein+ko04141//Protein processing in endoplasmic reticulum;K13993//HSP20 family protein+ko04141//Protein processing in endoplasmic reticulum;K13993//HSP20 family protein+ko04141//Protein processing in endoplasmic reticulum;K13993//HSP20 family protein+ko04141//Protein processing in endoplasmic reticulum;K13993//HSP20 family protein+ko04141//Protein processing in endoplasmic…	XM_010930652.2 PREDICTED: Elaeis guineensis 18.1 kDa class I heat shock protein (LOC105050569), mRNA	16.9 kDa class I heat shock protein 1 [Zea mays] >ACG31332.1 16.9 kDa class I heat shock protein 1 [Zea mays]	Hsp20/alpha crystallin family	0
Unigene10891_All	21.98	22.4	18.74	117.09	138.59	140.57	K13993//HSP20 family protein+ko04141//Protein processing in endoplasmic reticulum;K13993//HSP20 family protein+ko04141//Protein processing in endoplasmic reticulum;K13993//HSP20 family protein+ko04141//Protein processing in endoplasmic reticulum;K13993//HSP20 family protein+ko04141//Protein processing in endoplasmic reticulum;K13993//HSP20 family protein+ko04141//Protein processing in endoplasmic…	XM_020334323.1 PREDICTED: Aegilops tauschii subsp. tauschii 17.5 kDa class II heat shock protein-like (LOC109775592), mRNA	19.0 kDa class II heat shock protein-like [Ananas comosus] >XP_020087910.1 19.0 kDa class II heat shock protein-like [Ananas comosus] >OAY64066.1 17.9 kDa class II heat shock protein [Ananas comosus]	Hsp20/alpha crystallin family	0
Unigene10941_All	2.43	1.17	2.3	13.62	18.74	15.31	K13993//HSP20 family protein+ko04141//Protein processing in endoplasmic reticulum;K13993//HSP20 family protein+ko04141//Protein processing in endoplasmic reticulum;K13993//HSP20 family protein+ko04141//Protein processing in endoplasmic reticulum;K13993//HSP20 family protein+ko04141//Protein processing in endoplasmic reticulum;K13993//HSP20 family protein+ko04141//Protein processing in endoplasmic…	D21816.1 Lilium longiflorum LIM10 mRNA, partial cds, clone:plim10	small heat shock protein, partial [Lilium longiflorum]	Hsp20/alpha crystallin family	0
Unigene10983_All	3.48	2.83	4.17	30.48	30.77	29.27	K04079//molecular chaperone HtpG+ko04141//Protein processing in endoplasmic reticulum+ko04626//Plant-pathogen interaction;K04079//molecular chaperone HtpG+ko04141//Protein processing in endoplasmic reticulum+ko04626//Plant-pathogen interaction;K04079//molecular chaperone HtpG+ko04141//Protein processing in endoplasmic reticulum+ko04626//Plant-pathogen interaction;K04079//molecular chaperone HtpG+…	XM_010936326.2 PREDICTED: Elaeis guineensis heat shock protein 83 (LOC105054742), mRNA	heat shock protein 83 [Amborella trichopoda] >ERM96210.1 hypothetical protein AMTR_s00001p00118120 [Amborella trichopoda]	Histidine kinase-, DNA gyrase B-, and HSP90-like ATPase	GO:0006457//protein folding;GO:0005524//ATP binding;GO:0051082//unfolded protein binding
Unigene11034_All	0.23	0	0.18	3.83	3.7	5.25	K09487//heat shock protein 90kDa beta+ko04141//Protein processing in endoplasmic reticulum+ko04626//Plant-pathogen interaction;K09487//heat shock protein 90kDa beta+ko04141//Protein processing in endoplasmic reticulum+ko04626//Plant-pathogen interaction;K09487//heat shock protein 90kDa beta+ko04141//Protein processing in endoplasmic reticulum+ko04626//Plant-pathogen interaction;K09487//heat shock…	XM_012218390.2 PREDICTED: Jatropha curcas endoplasmin homolog (LOC105635326), mRNA	heat shock protein 90 [Ornithogalum longebracteatum]	0	GO:0006457//protein folding;GO:0005524//ATP binding;GO:0051082//unfolded protein binding
Unigene11082_All	3.8	3.36	2.3	6.64	7.42	7.85	K03283//heat shock 70kDa protein 1/2/6/8+ko03040//Spliceosome+ko04144//Endocytosis+ko04141//Protein processing in endoplasmic reticulum;K03283//heat shock 70kDa protein 1/2/6/8+ko03040//Spliceosome+ko04144//Endocytosis+ko04141//Protein processing in endoplasmic reticulum;K03283//heat shock 70kDa protein 1/2/6/8+ko03040//Spliceosome+ko04144//Endocytosis+ko04141//Protein processing in endoplasmic r…	XM_020365285.1 PREDICTED: Cajanus cajan stromal 70 kDa heat shock-related protein, chloroplastic (LOC109803624), mRNA	heat shock protein 70 [Raphidocelis subcapitata]	Hsp70 protein	GO:0006457//protein folding;GO:0005524//ATP binding;GO:0051082//unfolded protein binding;GO:0009507//chloroplast
Unigene11196_All	1.12	1.88	1.21	11.88	10.04	12.37	K13993//HSP20 family protein+ko04141//Protein processing in endoplasmic reticulum;K13993//HSP20 family protein+ko04141//Protein processing in endoplasmic reticulum;K13993//HSP20 family protein+ko04141//Protein processing in endoplasmic reticulum;K13993//HSP20 family protein+ko04141//Protein processing in endoplasmic reticulum;K13993//HSP20 family protein+ko04141//Protein processing in endoplasmic…	D21818.1 Lilium longiflorum LIM12 mRNA, partial cds, clone:plim12	small heat shock protein, partial [Lilium longiflorum]	Hsp20/alpha crystallin family	0
Unigene11211_All	86.56	84.37	84.88	212.52	231.48	231.66	K13993//HSP20 family protein+ko04141//Protein processing in endoplasmic reticulum;K13993//HSP20 family protein+ko04141//Protein processing in endoplasmic reticulum;K13993//HSP20 family protein+ko04141//Protein processing in endoplasmic reticulum;K13993//HSP20 family protein+ko04141//Protein processing in endoplasmic reticulum;K13993//HSP20 family protein+ko04141//Protein processing in endoplasmic…	XM_010930652.2 PREDICTED: Elaeis guineensis 18.1 kDa class I heat shock protein (LOC105050569), mRNA	17.9 kDa class I heat shock protein [Sorghum bicolor] >EER95124.1 hypothetical protein SORBI_3001G426000 [Sorghum bicolor]	Hsp20/alpha crystallin family	0
Unigene11277_All	1.65	2.15	2.13	7.37	9.72	8.64	K04079//molecular chaperone HtpG+ko04141//Protein processing in endoplasmic reticulum+ko04626//Plant-pathogen interaction;K04079//molecular chaperone HtpG+ko04141//Protein processing in endoplasmic reticulum+ko04626//Plant-pathogen interaction;K04079//molecular chaperone HtpG+ko04141//Protein processing in endoplasmic reticulum+ko04626//Plant-pathogen interaction;K04079//molecular chaperone HtpG+…	GQ240773.1 Triticum aestivum heat shock protein 90 (Hsp90.1-B1) mRNA, complete cds	heat shock protein 83-like [Phoenix dactylifera]	Histidine kinase-, DNA gyrase B-, and HSP90-like ATPase	GO:0006457//protein folding;GO:0005524//ATP binding;GO:0051082//unfolded protein binding
Unigene11309_All	9.38	9.44	10.36	23.7	22.46	20.16	K03283//heat shock 70kDa protein 1/2/6/8+ko03040//Spliceosome+ko04144//Endocytosis+ko04141//Protein processing in endoplasmic reticulum;K03283//heat shock 70kDa protein 1/2/6/8+ko03040//Spliceosome+ko04144//Endocytosis+ko04141//Protein processing in endoplasmic reticulum;K03283//heat shock 70kDa protein 1/2/6/8+ko03040//Spliceosome+ko04144//Endocytosis+ko04141//Protein processing in endoplasmic r…	XM_019850712.1 PREDICTED: Elaeis guineensis probable mediator of RNA polymerase II transcription subunit 37c (LOC105044427), mRNA	heat shock 70 [Glycine max] >KHN32117.1 Heat shock cognate 70 kDa protein [Glycine soja] >KRH24810.1 hypothetical protein GLYMA_12G064000 [Glycine max] >RZB74597.1 Heat shock cognate 70 kDa protein isoform A [Glycine soja]	Hsp70 protein	GO:0006986//response to unfolded protein;GO:0005524//ATP binding;GO:0051085//chaperone cofactor-dependent protein refolding;GO:0031072//heat shock protein binding;GO:0034620//cellular response to unfolded protein;GO:0034605//cellular response to heat;GO:0005737//cytoplasm;GO:0042623//ATPase activity, coupled;GO:0051787//misfolded protein binding;GO:0051082//unfolded protein binding;GO:0042026//pr…
Unigene11712_All	0.64	1.69	1.03	2.4	2.72	3.13	K04079//molecular chaperone HtpG+ko04141//Protein processing in endoplasmic reticulum+ko04626//Plant-pathogen interaction;K04079//molecular chaperone HtpG+ko04141//Protein processing in endoplasmic reticulum+ko04626//Plant-pathogen interaction;K04079//molecular chaperone HtpG+ko04141//Protein processing in endoplasmic reticulum+ko04626//Plant-pathogen interaction;K04079//molecular chaperone HtpG+…	HM596080.1 Pennisetum glaucum heat shock protein 90 (Hsp90) gene, complete cds	heat shock protein 81-1 isoform X1 [Asparagus officinalis]	Hsp90 protein	GO:0006457//protein folding;GO:0005524//ATP binding;GO:0051082//unfolded protein binding
Unigene11805_All	2.38	2.36	2.1	9.51	7.91	9.38	K13993//HSP20 family protein+ko04141//Protein processing in endoplasmic reticulum;K13993//HSP20 family protein+ko04141//Protein processing in endoplasmic reticulum;K13993//HSP20 family protein+ko04141//Protein processing in endoplasmic reticulum;K13993//HSP20 family protein+ko04141//Protein processing in endoplasmic reticulum;K13993//HSP20 family protein+ko04141//Protein processing in endoplasmic…	D21816.1 Lilium longiflorum LIM10 mRNA, partial cds, clone:plim10	small heat shock protein, partial [Lilium longiflorum]	Hsp20/alpha crystallin family	0
Unigene11963_All	122.34	120.89	116.71	284.63	291.05	315.34	K13993//HSP20 family protein+ko04141//Protein processing in endoplasmic reticulum;K13993//HSP20 family protein+ko04141//Protein processing in endoplasmic reticulum;K13993//HSP20 family protein+ko04141//Protein processing in endoplasmic reticulum;K13993//HSP20 family protein+ko04141//Protein processing in endoplasmic reticulum;K13993//HSP20 family protein+ko04141//Protein processing in endoplasmic…	XM_010930652.2 PREDICTED: Elaeis guineensis 18.1 kDa class I heat shock protein (LOC105050569), mRNA	17.9 kDa class I heat shock protein [Sorghum bicolor] >EER95124.1 hypothetical protein SORBI_3001G426000 [Sorghum bicolor]	Hsp20/alpha crystallin family	0
Unigene11991_All	46.13	44.71	47.66	117.13	107.62	106.09	K04079//molecular chaperone HtpG+ko04141//Protein processing in endoplasmic reticulum+ko04626//Plant-pathogen interaction;K04079//molecular chaperone HtpG+ko04141//Protein processing in endoplasmic reticulum+ko04626//Plant-pathogen interaction;K04079//molecular chaperone HtpG+ko04141//Protein processing in endoplasmic reticulum+ko04626//Plant-pathogen interaction;K04079//molecular chaperone HtpG+…	XM_010914921.2 PREDICTED: Elaeis guineensis heat shock protein 81-1 (LOC105038974), mRNA	heat shock protein 81-1 isoform X2 [Asparagus officinalis]	Hsp90 protein	0
Unigene12158_All	13.43	13.2	16.15	59.06	62.01	55.78	K04079//molecular chaperone HtpG+ko04141//Protein processing in endoplasmic reticulum+ko04626//Plant-pathogen interaction;K04079//molecular chaperone HtpG+ko04141//Protein processing in endoplasmic reticulum+ko04626//Plant-pathogen interaction;K04079//molecular chaperone HtpG+ko04141//Protein processing in endoplasmic reticulum+ko04626//Plant-pathogen interaction;K04079//molecular chaperone HtpG+…	0	heat shock protein 2 [Tectona grandis]	0	GO:0006457//protein folding;GO:0005524//ATP binding;GO:0051082//unfolded protein binding
Unigene12288_All	6.94	7.89	6.83	40.01	36.4	36.64	K04079//molecular chaperone HtpG+ko04141//Protein processing in endoplasmic reticulum+ko04626//Plant-pathogen interaction;K04079//molecular chaperone HtpG+ko04141//Protein processing in endoplasmic reticulum+ko04626//Plant-pathogen interaction;K04079//molecular chaperone HtpG+ko04141//Protein processing in endoplasmic reticulum+ko04626//Plant-pathogen interaction;K04079//molecular chaperone HtpG+…	XM_013756003.1 PREDICTED: Brassica oleracea var. oleracea heat shock protein 90-1 (LOC106318139), mRNA	PREDICTED: heat shock protein 83-like [Elaeis guineensis]	Hsp90 protein	GO:0006457//protein folding;GO:0005524//ATP binding;GO:0051082//unfolded protein binding
Unigene1260_All	0.52	0.18	0.54	2.92	3.56	2.95	0	0	heat shock protein HSP70 [Blastocystis sp. subtype 4] >KNB43060.1 heat shock protein HSP70 [Blastocystis sp. subtype 4]	0	0
Unigene12666_All	20.26	18.55	19.21	102.3	101.45	94.87	K04079//molecular chaperone HtpG+ko04141//Protein processing in endoplasmic reticulum+ko04626//Plant-pathogen interaction;K04079//molecular chaperone HtpG+ko04141//Protein processing in endoplasmic reticulum+ko04626//Plant-pathogen interaction;K04079//molecular chaperone HtpG+ko04141//Protein processing in endoplasmic reticulum+ko04626//Plant-pathogen interaction;K04079//molecular chaperone HtpG+…	XM_020227598.1 PREDICTED: Ananas comosus heat shock protein 81-1 (LOC109706654), mRNA	heat shock protein 83 [Amborella trichopoda] >ERM96210.1 hypothetical protein AMTR_s00001p00118120 [Amborella trichopoda]	0	GO:0006457//protein folding;GO:0005524//ATP binding;GO:0051082//unfolded protein binding
Unigene12767_All	207.57	196.84	199.92	641.05	642.26	622.15	K13993//HSP20 family protein+ko04141//Protein processing in endoplasmic reticulum;K13993//HSP20 family protein+ko04141//Protein processing in endoplasmic reticulum;K13993//HSP20 family protein+ko04141//Protein processing in endoplasmic reticulum;K13993//HSP20 family protein+ko04141//Protein processing in endoplasmic reticulum;K13993//HSP20 family protein+ko04141//Protein processing in endoplasmic…	XM_010927692.2 PREDICTED: Elaeis guineensis 18.1 kDa class I heat shock protein (LOC105048398), mRNA	17.9 kDa class I heat shock protein [Sorghum bicolor] >EER95124.1 hypothetical protein SORBI_3001G426000 [Sorghum bicolor]	Hsp20/alpha crystallin family	0
Unigene12843_All	3.82	2.92	4.64	10.7	9.99	10.63	K04079//molecular chaperone HtpG+ko04141//Protein processing in endoplasmic reticulum+ko04626//Plant-pathogen interaction;K04079//molecular chaperone HtpG+ko04141//Protein processing in endoplasmic reticulum+ko04626//Plant-pathogen interaction;K04079//molecular chaperone HtpG+ko04141//Protein processing in endoplasmic reticulum+ko04626//Plant-pathogen interaction;K04079//molecular chaperone HtpG+…	HM596080.1 Pennisetum glaucum heat shock protein 90 (Hsp90) gene, complete cds	heat shock protein 81-1 isoform X2 [Asparagus officinalis]	Hsp90 protein	GO:0006457//protein folding;GO:0005524//ATP binding;GO:0051082//unfolded protein binding
Unigene12846_All	4.26	4.49	4.2	18.1	19.54	21.02	K13993//HSP20 family protein+ko04141//Protein processing in endoplasmic reticulum;K13993//HSP20 family protein+ko04141//Protein processing in endoplasmic reticulum;K13993//HSP20 family protein+ko04141//Protein processing in endoplasmic reticulum;K13993//HSP20 family protein+ko04141//Protein processing in endoplasmic reticulum;K13993//HSP20 family protein+ko04141//Protein processing in endoplasmic…	D21816.1 Lilium longiflorum LIM10 mRNA, partial cds, clone:plim10	small heat shock protein, partial [Lilium longiflorum]	Hsp20/alpha crystallin family	0
Unigene12848_All	55.35	58.5	58	153.57	173.01	181.31	K13993//HSP20 family protein+ko04141//Protein processing in endoplasmic reticulum;K13993//HSP20 family protein+ko04141//Protein processing in endoplasmic reticulum;K13993//HSP20 family protein+ko04141//Protein processing in endoplasmic reticulum;K13993//HSP20 family protein+ko04141//Protein processing in endoplasmic reticulum;K13993//HSP20 family protein+ko04141//Protein processing in endoplasmic…	KM604223.1 Elymus sibiricus cytosolic small heat shock protein 17.5 (Hsp17.5) mRNA, complete cds	17.9 kDa class I heat shock protein-like [Dendrobium catenatum] >PKU71939.1 17.9 kDa class I heat shock protein [Dendrobium catenatum]	Hsp20/alpha crystallin family	0
Unigene12889_All	47.6	53.35	52.74	356.17	352.03	317.57	K04079//molecular chaperone HtpG+ko04141//Protein processing in endoplasmic reticulum+ko04626//Plant-pathogen interaction;K04079//molecular chaperone HtpG+ko04141//Protein processing in endoplasmic reticulum+ko04626//Plant-pathogen interaction;K04079//molecular chaperone HtpG+ko04141//Protein processing in endoplasmic reticulum+ko04626//Plant-pathogen interaction;K04079//molecular chaperone HtpG+…	KM510493.1 Ornithogalum longebracteatum heat shock protein 83 (HSP83-2) mRNA, complete cds	PREDICTED: heat shock protein 83 [Elaeis guineensis]	Histidine kinase-, DNA gyrase B-, and HSP90-like ATPase	GO:0006457//protein folding;GO:0005524//ATP binding;GO:0051082//unfolded protein binding
Unigene13139_All	1.85	4.44	2.57	21.94	19.28	26.45	K04079//molecular chaperone HtpG+ko04141//Protein processing in endoplasmic reticulum+ko04626//Plant-pathogen interaction;K04079//molecular chaperone HtpG+ko04141//Protein processing in endoplasmic reticulum+ko04626//Plant-pathogen interaction;K04079//molecular chaperone HtpG+ko04141//Protein processing in endoplasmic reticulum+ko04626//Plant-pathogen interaction;K04079//molecular chaperone HtpG+…	KM510488.1 Ornithogalum longebracteatum heat shock protein 81-1 (HSP81) mRNA, complete cds	heat shock protein 81-1 isoform X2 [Asparagus officinalis]	Hsp90 protein	GO:0006457//protein folding;GO:0005524//ATP binding;GO:0051082//unfolded protein binding
Unigene13190_All	47.37	50.97	48.84	122.98	119.28	118.76	K03283//heat shock 70kDa protein 1/2/6/8+ko03040//Spliceosome+ko04144//Endocytosis+ko04141//Protein processing in endoplasmic reticulum;K03283//heat shock 70kDa protein 1/2/6/8+ko03040//Spliceosome+ko04144//Endocytosis+ko04141//Protein processing in endoplasmic reticulum;K03283//heat shock 70kDa protein 1/2/6/8+ko03040//Spliceosome+ko04144//Endocytosis+ko04141//Protein processing in endoplasmic r…	XM_006663065.2 PREDICTED: Oryza brachyantha heat shock cognate 70 kDa protein 2 (LOC102702507), mRNA	PREDICTED: heat shock cognate 70 kDa protein 2 [Vitis vinifera]	Hsp70 protein	GO:0006986//response to unfolded protein;GO:0005524//ATP binding;GO:0051085//chaperone cofactor-dependent protein refolding;GO:0031072//heat shock protein binding;GO:0034620//cellular response to unfolded protein;GO:0034605//cellular response to heat;GO:0005737//cytoplasm;GO:0042623//ATPase activity, coupled;GO:0051787//misfolded protein binding;GO:0051082//unfolded protein binding;GO:0042026//pr…
Unigene13309_All	99.3	98.31	100.59	328.29	337.31	328.51	K04079//molecular chaperone HtpG+ko04141//Protein processing in endoplasmic reticulum+ko04626//Plant-pathogen interaction;K04079//molecular chaperone HtpG+ko04141//Protein processing in endoplasmic reticulum+ko04626//Plant-pathogen interaction;K04079//molecular chaperone HtpG+ko04141//Protein processing in endoplasmic reticulum+ko04626//Plant-pathogen interaction;K04079//molecular chaperone HtpG+…	KM510493.1 Ornithogalum longebracteatum heat shock protein 83 (HSP83-2) mRNA, complete cds	heat shock protein 83 [Ornithogalum longebracteatum]	Hsp90 protein	GO:0006457//protein folding;GO:0005524//ATP binding;GO:0051082//unfolded protein binding
Unigene13419_All	7.11	7.48	8.69	20.79	20.53	21.36	K13993//HSP20 family protein+ko04141//Protein processing in endoplasmic reticulum;K13993//HSP20 family protein+ko04141//Protein processing in endoplasmic reticulum;K13993//HSP20 family protein+ko04141//Protein processing in endoplasmic reticulum;K13993//HSP20 family protein+ko04141//Protein processing in endoplasmic reticulum;K13993//HSP20 family protein+ko04141//Protein processing in endoplasmic…	0	17.1 kDa class II heat shock protein-like [Dendrobium catenatum] >PKU61666.1 17.9 kDa class II heat shock protein [Dendrobium catenatum]	0	0
Unigene13422_All	0.66	1.91	0.42	2.22	2.34	2.1	K03283//heat shock 70kDa protein 1/2/6/8+ko03040//Spliceosome+ko04144//Endocytosis+ko04141//Protein processing in endoplasmic reticulum;K03283//heat shock 70kDa protein 1/2/6/8+ko03040//Spliceosome+ko04144//Endocytosis+ko04141//Protein processing in endoplasmic reticulum;K03283//heat shock 70kDa protein 1/2/6/8+ko03040//Spliceosome+ko04144//Endocytosis+ko04141//Protein processing in endoplasmic r…	XM_010931758.2 PREDICTED: Elaeis guineensis stromal 70 kDa heat shock-related protein, chloroplastic (LOC105051365), mRNA	PREDICTED: stromal 70 kDa heat shock-related protein, chloroplastic [Elaeis guineensis]	Hsp70 protein	GO:0006457//protein folding;GO:0006986//response to unfolded protein;GO:0005524//ATP binding;GO:0051085//chaperone cofactor-dependent protein refolding;GO:0031072//heat shock protein binding;GO:0034620//cellular response to unfolded protein;GO:0034605//cellular response to heat;GO:0005737//cytoplasm;GO:0042623//ATPase activity, coupled;GO:0051787//misfolded protein binding;GO:0051082//unfolded pr…
Unigene13582_All	44.96	46.04	43.8	120.35	123.26	125.96	K13993//HSP20 family protein+ko04141//Protein processing in endoplasmic reticulum;K13993//HSP20 family protein+ko04141//Protein processing in endoplasmic reticulum;K13993//HSP20 family protein+ko04141//Protein processing in endoplasmic reticulum;K13993//HSP20 family protein+ko04141//Protein processing in endoplasmic reticulum;K13993//HSP20 family protein+ko04141//Protein processing in endoplasmic…	XM_010930652.2 PREDICTED: Elaeis guineensis 18.1 kDa class I heat shock protein (LOC105050569), mRNA	17.9 kDa class I heat shock protein-like [Dendrobium catenatum] >PKU71939.1 17.9 kDa class I heat shock protein [Dendrobium catenatum]	Hsp20/alpha crystallin family	0
Unigene13653_All	296.28	273.4	272.09	720.49	726.11	724.19	K13993//HSP20 family protein+ko04141//Protein processing in endoplasmic reticulum;K13993//HSP20 family protein+ko04141//Protein processing in endoplasmic reticulum;K13993//HSP20 family protein+ko04141//Protein processing in endoplasmic reticulum;K13993//HSP20 family protein+ko04141//Protein processing in endoplasmic reticulum;K13993//HSP20 family protein+ko04141//Protein processing in endoplasmic…	XM_020334323.1 PREDICTED: Aegilops tauschii subsp. tauschii 17.5 kDa class II heat shock protein-like (LOC109775592), mRNA	17.3 kDa class II heat shock protein-like [Phoenix dactylifera]	Hsp20/alpha crystallin family	0
Unigene14084_All	37.06	45.62	45.62	211.95	219.52	211.67	K04079//molecular chaperone HtpG+ko04141//Protein processing in endoplasmic reticulum+ko04626//Plant-pathogen interaction;K04079//molecular chaperone HtpG+ko04141//Protein processing in endoplasmic reticulum+ko04626//Plant-pathogen interaction;K04079//molecular chaperone HtpG+ko04141//Protein processing in endoplasmic reticulum+ko04626//Plant-pathogen interaction;K04079//molecular chaperone HtpG+…	0	heat shock protein 2 [Tectona grandis]	0	GO:0006457//protein folding;GO:0005524//ATP binding;GO:0051082//unfolded protein binding
Unigene14312_All	3.31	3.47	3.34	10.02	10.1	10.88	K03283//heat shock 70kDa protein 1/2/6/8+ko03040//Spliceosome+ko04144//Endocytosis+ko04141//Protein processing in endoplasmic reticulum;K03283//heat shock 70kDa protein 1/2/6/8+ko03040//Spliceosome+ko04144//Endocytosis+ko04141//Protein processing in endoplasmic reticulum;K03283//heat shock 70kDa protein 1/2/6/8+ko03040//Spliceosome+ko04144//Endocytosis+ko04141//Protein processing in endoplasmic r…	XM_009411245.2 PREDICTED: Musa acuminata subsp. malaccensis heat shock cognate 70 kDa protein 2 (LOC103991714), mRNA	probable mediator of RNA polymerase II transcription subunit 37c [Oryza sativa Japonica Group] >AAT39165.1 putative hsp70 [Oryza sativa Japonica Group] >BAF17668.1 Os05g0460000 [Oryza sativa Japonica Group] >BAH01403.1 unnamed protein product [Oryza sativa Japonica Group] >EEE63984.1 hypothetical protein OsJ_18811 [Oryza sativa Japonica Group] >BAS94400.1 Os05g0460000 [Oryza sativa Japonica Group]	Hsp70 protein	GO:0032440//2-alkenal reductase [NAD(P)] activity;GO:0006986//response to unfolded protein;GO:0005524//ATP binding;GO:0051085//chaperone cofactor-dependent protein refolding;GO:0031072//heat shock protein binding;GO:0034620//cellular response to unfolded protein;GO:0034605//cellular response to heat;GO:0005737//cytoplasm;GO:0042623//ATPase activity, coupled;GO:0051787//misfolded protein binding;G…
Unigene14425_All	5.7	7.02	6.37	39.44	36.33	32.68	K04079//molecular chaperone HtpG+ko04141//Protein processing in endoplasmic reticulum+ko04626//Plant-pathogen interaction;K04079//molecular chaperone HtpG+ko04141//Protein processing in endoplasmic reticulum+ko04626//Plant-pathogen interaction;K04079//molecular chaperone HtpG+ko04141//Protein processing in endoplasmic reticulum+ko04626//Plant-pathogen interaction;K04079//molecular chaperone HtpG+…	XM_011037045.1 PREDICTED: Populus euphratica heat shock protein 83-like (LOC105133181), transcript variant X2, mRNA	heat shock protein 83-like [Coffea arabica] >CDP05141.1 unnamed protein product [Coffea canephora]	Hsp90 protein	GO:0006457//protein folding;GO:0005524//ATP binding;GO:0051082//unfolded protein binding
Unigene14532_All	0.11	0.33	0.24	0	0.1	0.18	K03283//heat shock 70kDa protein 1/2/6/8+ko03040//Spliceosome+ko04144//Endocytosis+ko04141//Protein processing in endoplasmic reticulum;K03283//heat shock 70kDa protein 1/2/6/8+ko03040//Spliceosome+ko04144//Endocytosis+ko04141//Protein processing in endoplasmic reticulum;K03283//heat shock 70kDa protein 1/2/6/8+ko03040//Spliceosome+ko04144//Endocytosis+ko04141//Protein processing in endoplasmic r…	XM_020365285.1 PREDICTED: Cajanus cajan stromal 70 kDa heat shock-related protein, chloroplastic (LOC109803624), mRNA	stromal 70 kDa heat shock-related protein, chloroplastic [Rosa chinensis]	Hsp70 protein	GO:0006457//protein folding;GO:0032440//2-alkenal reductase [NAD(P)] activity;GO:0006986//response to unfolded protein;GO:0005524//ATP binding;GO:0051085//chaperone cofactor-dependent protein refolding;GO:0031072//heat shock protein binding;GO:0034620//cellular response to unfolded protein;GO:0034605//cellular response to heat;GO:0005737//cytoplasm;GO:0042623//ATPase activity, coupled;GO:0051787/…
Unigene1861_All	1.13	1.25	1.45	4.37	3.38	4.25	K04043//molecular chaperone DnaK+ko03018//RNA degradation;K04043//molecular chaperone DnaK+ko03018//RNA degradation;K04043//molecular chaperone DnaK+ko03018//RNA degradation;K04043//molecular chaperone DnaK+ko03018//RNA degradation;K04043//molecular chaperone DnaK+ko03018//RNA degradation	XM_007511385.1 Bathycoccus prasinos molecular chaperone DnaK (Bathy08g03430), partial mRNA	Heat shock protein 70 family [Macleaya cordata]	Hsp70 protein	GO:0006457//protein folding;GO:0006986//response to unfolded protein;GO:0005524//ATP binding;GO:0051085//chaperone cofactor-dependent protein refolding;GO:0031072//heat shock protein binding;GO:0034620//cellular response to unfolded protein;GO:0034605//cellular response to heat;GO:0005737//cytoplasm;GO:0042623//ATPase activity, coupled;GO:0005774//vacuolar membrane;GO:0051787//misfolded protein b…
Unigene21392_All	0	0	0.02	1.23	1.14	0.87	K09487//heat shock protein 90kDa beta+ko04141//Protein processing in endoplasmic reticulum+ko04626//Plant-pathogen interaction;K09487//heat shock protein 90kDa beta+ko04141//Protein processing in endoplasmic reticulum+ko04626//Plant-pathogen interaction;K09487//heat shock protein 90kDa beta+ko04141//Protein processing in endoplasmic reticulum+ko04626//Plant-pathogen interaction;K09487//heat shock…	XM_020248993.1 PREDICTED: Ananas comosus heat shock protein 90-6, mitochondrial (LOC109721392), mRNA	PREDICTED: heat shock protein 90-6, mitochondrial [Musa acuminata subsp. malaccensis]	Histidine kinase-, DNA gyrase B-, and HSP90-like ATPase	GO:0006457//protein folding;GO:0005524//ATP binding;GO:0005618//cell wall;GO:0051082//unfolded protein binding;GO:0005739//mitochondrion;GO:0009570//chloroplast stroma
Unigene30066_All	2.21	1.17	1.29	0.88	0.01	0.56	K03283//heat shock 70kDa protein 1/2/6/8+ko03040//Spliceosome+ko04144//Endocytosis+ko04141//Protein processing in endoplasmic reticulum;K03283//heat shock 70kDa protein 1/2/6/8+ko03040//Spliceosome+ko04144//Endocytosis+ko04141//Protein processing in endoplasmic reticulum;K03283//heat shock 70kDa protein 1/2/6/8+ko03040//Spliceosome+ko04144//Endocytosis+ko04141//Protein processing in endoplasmic r…	0	Heat shock protein 70 family [Parasponia andersonii]	Hsp70 protein	GO:0005524//ATP binding;GO:0016021//integral component of membrane
Unigene33105_All	0.19	0.23	0.38	3.47	3.35	4.92	K09487//heat shock protein 90kDa beta+ko04141//Protein processing in endoplasmic reticulum+ko04626//Plant-pathogen interaction;K09487//heat shock protein 90kDa beta+ko04141//Protein processing in endoplasmic reticulum+ko04626//Plant-pathogen interaction;K09487//heat shock protein 90kDa beta+ko04141//Protein processing in endoplasmic reticulum+ko04626//Plant-pathogen interaction;K09487//heat shock…	XM_020305304.1 PREDICTED: Aegilops tauschii subsp. tauschii heat shock protein 90-6, mitochondrial (LOC109746175), mRNA	PREDICTED: heat shock protein 90-6, mitochondrial [Musa acuminata subsp. malaccensis]	0	GO:0006457//protein folding;GO:0005524//ATP binding;GO:0005618//cell wall;GO:0051082//unfolded protein binding;GO:0005739//mitochondrion;GO:0009570//chloroplast stroma
Unigene33106_All	0.16	0.18	0.34	2.4	1.96	1.38	K09487//heat shock protein 90kDa beta+ko04141//Protein processing in endoplasmic reticulum+ko04626//Plant-pathogen interaction;K09487//heat shock protein 90kDa beta+ko04141//Protein processing in endoplasmic reticulum+ko04626//Plant-pathogen interaction;K09487//heat shock protein 90kDa beta+ko04141//Protein processing in endoplasmic reticulum+ko04626//Plant-pathogen interaction;K09487//heat shock…	XM_008343973.2 PREDICTED: Malus x domestica heat shock protein 90-6, mitochondrial-like (LOC103405004), mRNA	Heat shock protein Hsp90 family [Trema orientale]	Histidine kinase-, DNA gyrase B-, and HSP90-like ATPase	GO:0006457//protein folding;GO:0005524//ATP binding;GO:0051082//unfolded protein binding
Unigene3507_All	2.83	3.27	3.31	14.93	13.47	13.66	K03283//heat shock 70kDa protein 1/2/6/8+ko03040//Spliceosome+ko04144//Endocytosis+ko04141//Protein processing in endoplasmic reticulum;K03283//heat shock 70kDa protein 1/2/6/8+ko03040//Spliceosome+ko04144//Endocytosis+ko04141//Protein processing in endoplasmic reticulum;K03283//heat shock 70kDa protein 1/2/6/8+ko03040//Spliceosome+ko04144//Endocytosis+ko04141//Protein processing in endoplasmic r…	XM_009411245.2 PREDICTED: Musa acuminata subsp. malaccensis heat shock cognate 70 kDa protein 2 (LOC103991714), mRNA	probable mediator of RNA polymerase II transcription subunit 37c [Oryza sativa Japonica Group] >AAT39165.1 putative hsp70 [Oryza sativa Japonica Group] >BAF17668.1 Os05g0460000 [Oryza sativa Japonica Group] >BAH01403.1 unnamed protein product [Oryza sativa Japonica Group] >EEE63984.1 hypothetical protein OsJ_18811 [Oryza sativa Japonica Group] >BAS94400.1 Os05g0460000 [Oryza sativa Japonica Group]	Hsp70 protein	GO:0032440//2-alkenal reductase [NAD(P)] activity;GO:0006986//response to unfolded protein;GO:0005524//ATP binding;GO:0051085//chaperone cofactor-dependent protein refolding;GO:0031072//heat shock protein binding;GO:0034620//cellular response to unfolded protein;GO:0034605//cellular response to heat;GO:0005737//cytoplasm;GO:0042623//ATPase activity, coupled;GO:0051787//misfolded protein binding;G…
Unigene3555_All	1.19	1.51	1.91	0.92	0.43	0.96	K04079//molecular chaperone HtpG+ko04141//Protein processing in endoplasmic reticulum+ko04626//Plant-pathogen interaction;K04079//molecular chaperone HtpG+ko04141//Protein processing in endoplasmic reticulum+ko04626//Plant-pathogen interaction;K04079//molecular chaperone HtpG+ko04141//Protein processing in endoplasmic reticulum+ko04626//Plant-pathogen interaction;K04079//molecular chaperone HtpG+…	XM_020726627.1 PREDICTED: Phalaenopsis equestris heat shock protein 81-1 (LOC110025930), mRNA	heat shock family 90 protein [Lilium formosanum x Lilium longiflorum]	Nuclear/hormone receptor activator site AF-1	GO:0006457//protein folding;GO:0005524//ATP binding;GO:0051082//unfolded protein binding
Unigene3570_All	59.45	54.94	55.53	119.01	132.04	123.54	K13993//HSP20 family protein+ko04141//Protein processing in endoplasmic reticulum;K13993//HSP20 family protein+ko04141//Protein processing in endoplasmic reticulum;K13993//HSP20 family protein+ko04141//Protein processing in endoplasmic reticulum;K13993//HSP20 family protein+ko04141//Protein processing in endoplasmic reticulum;K13993//HSP20 family protein+ko04141//Protein processing in endoplasmic…	EF157600.1 Rosa hybrid cultivar cytosolic class II small heat-shock protein HSP17.5 (hsp17.5) mRNA, complete cds	PREDICTED: 17.9 kDa class II heat shock protein [Eucalyptus grandis]	Hsp20/alpha crystallin family	0
Unigene3623_All	19.65	20.78	22.43	126.13	125.29	112.08	K04079//molecular chaperone HtpG+ko04141//Protein processing in endoplasmic reticulum+ko04626//Plant-pathogen interaction;K04079//molecular chaperone HtpG+ko04141//Protein processing in endoplasmic reticulum+ko04626//Plant-pathogen interaction;K04079//molecular chaperone HtpG+ko04141//Protein processing in endoplasmic reticulum+ko04626//Plant-pathogen interaction;K04079//molecular chaperone HtpG+…	XM_020227598.1 PREDICTED: Ananas comosus heat shock protein 81-1 (LOC109706654), mRNA	heat shock protein 83 [Amborella trichopoda] >ERM96210.1 hypothetical protein AMTR_s00001p00118120 [Amborella trichopoda]	0	GO:0006457//protein folding;GO:0005524//ATP binding;GO:0051082//unfolded protein binding
Unigene3655_All	207.65	184.6	191.89	428.31	480.72	463.23	K13993//HSP20 family protein+ko04141//Protein processing in endoplasmic reticulum;K13993//HSP20 family protein+ko04141//Protein processing in endoplasmic reticulum;K13993//HSP20 family protein+ko04141//Protein processing in endoplasmic reticulum;K13993//HSP20 family protein+ko04141//Protein processing in endoplasmic reticulum;K13993//HSP20 family protein+ko04141//Protein processing in endoplasmic…	XM_020316211.1 PREDICTED: Aegilops tauschii subsp. tauschii 17.9 kDa class I heat shock protein (LOC109757389), mRNA	17.9 kDa class I heat shock protein [Aegilops tauschii subsp. tauschii] >XP_020171800.1 17.9 kDa class I heat shock protein [Aegilops tauschii subsp. tauschii]	Hsp20/alpha crystallin family	0
Unigene37025_All	0.59	0.66	0.14	2.57	2.9	2.45	K13993//HSP20 family protein+ko04141//Protein processing in endoplasmic reticulum;K13993//HSP20 family protein+ko04141//Protein processing in endoplasmic reticulum;K13993//HSP20 family protein+ko04141//Protein processing in endoplasmic reticulum;K13993//HSP20 family protein+ko04141//Protein processing in endoplasmic reticulum;K13993//HSP20 family protein+ko04141//Protein processing in endoplasmic…	0	PREDICTED: small heat shock protein, chloroplastic-like [Elaeis guineensis]	Hsp20/alpha crystallin family	0
Unigene37026_All	0.66	0.87	1.27	4.19	4.96	4.63	K13993//HSP20 family protein+ko04141//Protein processing in endoplasmic reticulum;K13993//HSP20 family protein+ko04141//Protein processing in endoplasmic reticulum;K13993//HSP20 family protein+ko04141//Protein processing in endoplasmic reticulum;K13993//HSP20 family protein+ko04141//Protein processing in endoplasmic reticulum;K13993//HSP20 family protein+ko04141//Protein processing in endoplasmic…	0	PREDICTED: small heat shock protein, chloroplastic-like [Elaeis guineensis]	Hsp20/alpha crystallin family	0
Unigene37027_All	3.41	5.74	4.41	27.13	26.87	26.18	K13993//HSP20 family protein+ko04141//Protein processing in endoplasmic reticulum;K13993//HSP20 family protein+ko04141//Protein processing in endoplasmic reticulum;K13993//HSP20 family protein+ko04141//Protein processing in endoplasmic reticulum;K13993//HSP20 family protein+ko04141//Protein processing in endoplasmic reticulum;K13993//HSP20 family protein+ko04141//Protein processing in endoplasmic…	0	PREDICTED: small heat shock protein, chloroplastic-like [Elaeis guineensis]	Hsp20/alpha crystallin family	0
Unigene37094_All	6.8	6.67	7.51	17.15	15.85	16.48	K04043//molecular chaperone DnaK+ko03018//RNA degradation;K04043//molecular chaperone DnaK+ko03018//RNA degradation;K04043//molecular chaperone DnaK+ko03018//RNA degradation;K04043//molecular chaperone DnaK+ko03018//RNA degradation;K04043//molecular chaperone DnaK+ko03018//RNA degradation	XM_020421263.1 PREDICTED: Asparagus officinalis heat shock 70 kDa protein, mitochondrial (LOC109851228), mRNA	heat shock protein Hsp70C [Volvox carteri f. nagariensis] >EFJ51170.1 heat shock protein Hsp70C, partial [Volvox carteri f. nagariensis]	Hsp70 protein	GO:0006457//protein folding;GO:0005524//ATP binding;GO:0051082//unfolded protein binding
Unigene37219_All	1.42	1.27	1.42	9.71	9.26	9.51	K13993//HSP20 family protein+ko04141//Protein processing in endoplasmic reticulum;K13993//HSP20 family protein+ko04141//Protein processing in endoplasmic reticulum;K13993//HSP20 family protein+ko04141//Protein processing in endoplasmic reticulum;K13993//HSP20 family protein+ko04141//Protein processing in endoplasmic reticulum;K13993//HSP20 family protein+ko04141//Protein processing in endoplasmic…	D21818.1 Lilium longiflorum LIM12 mRNA, partial cds, clone:plim12	small heat shock protein 17.3 [Juglans regia]	Hsp20/alpha crystallin family	0
Unigene37220_All	0.68	1.55	1.37	5.56	5.12	5.57	K13993//HSP20 family protein+ko04141//Protein processing in endoplasmic reticulum;K13993//HSP20 family protein+ko04141//Protein processing in endoplasmic reticulum;K13993//HSP20 family protein+ko04141//Protein processing in endoplasmic reticulum;K13993//HSP20 family protein+ko04141//Protein processing in endoplasmic reticulum;K13993//HSP20 family protein+ko04141//Protein processing in endoplasmic…	D21816.1 Lilium longiflorum LIM10 mRNA, partial cds, clone:plim10	small heat shock protein 17.3 [Juglans regia]	Hsp20/alpha crystallin family	0
Unigene37222_All	20.13	16.22	16.82	97.89	98.54	96.9	K13993//HSP20 family protein+ko04141//Protein processing in endoplasmic reticulum;K13993//HSP20 family protein+ko04141//Protein processing in endoplasmic reticulum;K13993//HSP20 family protein+ko04141//Protein processing in endoplasmic reticulum;K13993//HSP20 family protein+ko04141//Protein processing in endoplasmic reticulum;K13993//HSP20 family protein+ko04141//Protein processing in endoplasmic…	D21816.1 Lilium longiflorum LIM10 mRNA, partial cds, clone:plim10	small heat shock protein 17.3 [Juglans regia]	Hsp20/alpha crystallin family	0
Unigene3855_All	6.56	4.41	5.6	22.25	25.56	26.05	K13993//HSP20 family protein+ko04141//Protein processing in endoplasmic reticulum;K13993//HSP20 family protein+ko04141//Protein processing in endoplasmic reticulum;K13993//HSP20 family protein+ko04141//Protein processing in endoplasmic reticulum;K13993//HSP20 family protein+ko04141//Protein processing in endoplasmic reticulum;K13993//HSP20 family protein+ko04141//Protein processing in endoplasmic…	0	PREDICTED: 17.8 kDa class I heat shock protein-like [Daucus carota subsp. sativus] >KZM90643.1 hypothetical protein DCAR_021992 [Daucus carota subsp. sativus]	0	0
Unigene4015_All	12.29	12.53	12.48	31.66	35.38	34.88	K13993//HSP20 family protein+ko04141//Protein processing in endoplasmic reticulum;K13993//HSP20 family protein+ko04141//Protein processing in endoplasmic reticulum;K13993//HSP20 family protein+ko04141//Protein processing in endoplasmic reticulum;K13993//HSP20 family protein+ko04141//Protein processing in endoplasmic reticulum;K13993//HSP20 family protein+ko04141//Protein processing in endoplasmic…	XM_010930652.2 PREDICTED: Elaeis guineensis 18.1 kDa class I heat shock protein (LOC105050569), mRNA	PREDICTED: 16.9 kDa class I heat shock protein 2-like [Elaeis guineensis]	Hsp20/alpha crystallin family	0
Unigene4099_All	8.62	8.89	8.99	20.76	24.21	26.08	K13993//HSP20 family protein+ko04141//Protein processing in endoplasmic reticulum;K13993//HSP20 family protein+ko04141//Protein processing in endoplasmic reticulum;K13993//HSP20 family protein+ko04141//Protein processing in endoplasmic reticulum;K13993//HSP20 family protein+ko04141//Protein processing in endoplasmic reticulum;K13993//HSP20 family protein+ko04141//Protein processing in endoplasmic…	XM_010916872.2 PREDICTED: Elaeis guineensis 17.1 kDa class II heat shock protein-like (LOC105040382), mRNA	17.1 kDa class II heat shock protein-like [Phalaenopsis equestris]	Hsp20/alpha crystallin family	0
Unigene4214_All	0.73	0.95	0.49	2.11	1.5	1.51	K09487//heat shock protein 90kDa beta+ko04141//Protein processing in endoplasmic reticulum+ko04626//Plant-pathogen interaction;K09487//heat shock protein 90kDa beta+ko04141//Protein processing in endoplasmic reticulum+ko04626//Plant-pathogen interaction;K09487//heat shock protein 90kDa beta+ko04141//Protein processing in endoplasmic reticulum+ko04626//Plant-pathogen interaction;K09487//heat shock…	XM_021868476.1 PREDICTED: Chenopodium quinoa zeatin O-xylosyltransferase-like (LOC110691541), mRNA	PREDICTED: heat shock protein 90-5, chloroplastic [Elaeis guineensis]	0	GO:0006457//protein folding;GO:0005524//ATP binding;GO:0051082//unfolded protein binding
Unigene4620_All	3.78	4.62	6.65	21.77	21.98	17.36	K04079//molecular chaperone HtpG+ko04141//Protein processing in endoplasmic reticulum+ko04626//Plant-pathogen interaction;K04079//molecular chaperone HtpG+ko04141//Protein processing in endoplasmic reticulum+ko04626//Plant-pathogen interaction;K04079//molecular chaperone HtpG+ko04141//Protein processing in endoplasmic reticulum+ko04626//Plant-pathogen interaction;K04079//molecular chaperone HtpG+…	XM_010936324.2 PREDICTED: Elaeis guineensis heat shock protein 83-like (LOC105054741), mRNA	heat shock protein 83 [Jatropha curcas] >KDP22224.1 hypothetical protein JCGZ_26055 [Jatropha curcas]	Hsp90 protein	GO:0006457//protein folding;GO:0005524//ATP binding;GO:0009408//response to heat;GO:0034605//cellular response to heat;GO:0005737//cytoplasm;GO:0048471//perinuclear region of cytoplasm;GO:0032991//protein-containing complex;GO:0009986//cell surface;GO:0005829//cytosol;GO:0051082//unfolded protein binding;GO:0050821//protein stabilization;GO:0005886//plasma membrane
Unigene4695_All	13.96	9.44	11.73	33.15	38.96	40.99	K13993//HSP20 family protein+ko04141//Protein processing in endoplasmic reticulum;K13993//HSP20 family protein+ko04141//Protein processing in endoplasmic reticulum;K13993//HSP20 family protein+ko04141//Protein processing in endoplasmic reticulum;K13993//HSP20 family protein+ko04141//Protein processing in endoplasmic reticulum;K13993//HSP20 family protein+ko04141//Protein processing in endoplasmic…	XM_010930652.2 PREDICTED: Elaeis guineensis 18.1 kDa class I heat shock protein (LOC105050569), mRNA	17.9 kDa class I heat shock protein-like [Dendrobium catenatum] >PKU71939.1 17.9 kDa class I heat shock protein [Dendrobium catenatum]	0	0
Unigene4813_All	2.12	2.22	2.53	5	4.59	4.49	K13993//HSP20 family protein+ko04141//Protein processing in endoplasmic reticulum;K13993//HSP20 family protein+ko04141//Protein processing in endoplasmic reticulum;K13993//HSP20 family protein+ko04141//Protein processing in endoplasmic reticulum;K13993//HSP20 family protein+ko04141//Protein processing in endoplasmic reticulum;K13993//HSP20 family protein+ko04141//Protein processing in endoplasmic…	D21816.1 Lilium longiflorum LIM10 mRNA, partial cds, clone:plim10	small heat shock protein, partial [Lilium longiflorum]	0	0
Unigene4863_All	177.54	184.12	189.1	514.63	497.58	495.05	K04079//molecular chaperone HtpG+ko04141//Protein processing in endoplasmic reticulum+ko04626//Plant-pathogen interaction;K04079//molecular chaperone HtpG+ko04141//Protein processing in endoplasmic reticulum+ko04626//Plant-pathogen interaction;K04079//molecular chaperone HtpG+ko04141//Protein processing in endoplasmic reticulum+ko04626//Plant-pathogen interaction;K04079//molecular chaperone HtpG+…	KM510493.1 Ornithogalum longebracteatum heat shock protein 83 (HSP83-2) mRNA, complete cds	heat shock protein 83 [Ornithogalum longebracteatum]	Hsp90 protein	GO:0006457//protein folding;GO:0005524//ATP binding;GO:0051082//unfolded protein binding
Unigene4872_All	85.74	87.05	87.93	318.13	332.21	348.56	K13993//HSP20 family protein+ko04141//Protein processing in endoplasmic reticulum;K13993//HSP20 family protein+ko04141//Protein processing in endoplasmic reticulum;K13993//HSP20 family protein+ko04141//Protein processing in endoplasmic reticulum;K13993//HSP20 family protein+ko04141//Protein processing in endoplasmic reticulum;K13993//HSP20 family protein+ko04141//Protein processing in endoplasmic…	KF421831.1 Cenchrus americanus small heat shock protein sHsp17.1 mRNA, complete cds	PREDICTED: 17.6 kDa class I heat shock protein 3-like [Cucumis melo]	Hsp20/alpha crystallin family	0
Unigene4955_All	7.09	8.44	6.43	22.67	21.56	20.46	K13993//HSP20 family protein+ko04141//Protein processing in endoplasmic reticulum;K13993//HSP20 family protein+ko04141//Protein processing in endoplasmic reticulum;K13993//HSP20 family protein+ko04141//Protein processing in endoplasmic reticulum;K13993//HSP20 family protein+ko04141//Protein processing in endoplasmic reticulum;K13993//HSP20 family protein+ko04141//Protein processing in endoplasmic…	D21816.1 Lilium longiflorum LIM10 mRNA, partial cds, clone:plim10	small heat shock protein, partial [Lilium longiflorum]	Hsp20/alpha crystallin family	0
Unigene4981_All	29.38	28.36	29.2	131.82	164.17	169.01	K13993//HSP20 family protein+ko04141//Protein processing in endoplasmic reticulum;K13993//HSP20 family protein+ko04141//Protein processing in endoplasmic reticulum;K13993//HSP20 family protein+ko04141//Protein processing in endoplasmic reticulum;K13993//HSP20 family protein+ko04141//Protein processing in endoplasmic reticulum;K13993//HSP20 family protein+ko04141//Protein processing in endoplasmic…	0	PREDICTED: 17.8 kDa class I heat shock protein-like [Daucus carota subsp. sativus] >KZM84801.1 hypothetical protein DCAR_027777 [Daucus carota subsp. sativus]	0	0
Unigene5308_All	41.13	43.44	46.01	87.35	88.68	93.12	K13993//HSP20 family protein+ko04141//Protein processing in endoplasmic reticulum;K13993//HSP20 family protein+ko04141//Protein processing in endoplasmic reticulum;K13993//HSP20 family protein+ko04141//Protein processing in endoplasmic reticulum;K13993//HSP20 family protein+ko04141//Protein processing in endoplasmic reticulum;K13993//HSP20 family protein+ko04141//Protein processing in endoplasmic…	D21816.1 Lilium longiflorum LIM10 mRNA, partial cds, clone:plim10	PREDICTED: 17.9 kDa class II heat shock protein [Eucalyptus grandis]	Hsp20/alpha crystallin family	GO:0006457//protein folding;GO:0051082//unfolded protein binding;GO:0009651//response to salt stress;GO:0043621//protein self-association;GO:0042542//response to hydrogen peroxide;GO:0009408//response to heat;GO:0000302//response to reactive oxygen species;GO:0051259//protein complex oligomerization
Unigene5452_All	45.31	45.5	46.99	106.69	103.05	97.01	K13993//HSP20 family protein+ko04141//Protein processing in endoplasmic reticulum;K13993//HSP20 family protein+ko04141//Protein processing in endoplasmic reticulum;K13993//HSP20 family protein+ko04141//Protein processing in endoplasmic reticulum;K13993//HSP20 family protein+ko04141//Protein processing in endoplasmic reticulum;K13993//HSP20 family protein+ko04141//Protein processing in endoplasmic…	XM_002280644.3 PREDICTED: Vitis vinifera 17.3 kDa class II heat shock protein (LOC100268056), mRNA	17.3 kDa class II heat shock protein-like [Phoenix dactylifera]	Hsp20/alpha crystallin family	0
Unigene5585_All	21.15	23.31	26.12	90.31	73.35	69.33	K13993//HSP20 family protein+ko04141//Protein processing in endoplasmic reticulum;K13993//HSP20 family protein+ko04141//Protein processing in endoplasmic reticulum;K13993//HSP20 family protein+ko04141//Protein processing in endoplasmic reticulum;K13993//HSP20 family protein+ko04141//Protein processing in endoplasmic reticulum;K13993//HSP20 family protein+ko04141//Protein processing in endoplasmic…	CP019097.1 Spirodela polyrhiza strain 9509 chromosome 5 sequence	PREDICTED: 18.2 kDa class I heat shock protein [Vitis vinifera]	Hsp20/alpha crystallin family	GO:0006457//protein folding;GO:0051082//unfolded protein binding;GO:0009651//response to salt stress;GO:0043621//protein self-association;GO:0042542//response to hydrogen peroxide;GO:0009408//response to heat;GO:0000302//response to reactive oxygen species;GO:0051259//protein complex oligomerization
Unigene5598_All	60.84	57.23	61.9	192.03	186.02	179.12	K13993//HSP20 family protein+ko04141//Protein processing in endoplasmic reticulum;K13993//HSP20 family protein+ko04141//Protein processing in endoplasmic reticulum;K13993//HSP20 family protein+ko04141//Protein processing in endoplasmic reticulum;K13993//HSP20 family protein+ko04141//Protein processing in endoplasmic reticulum;K13993//HSP20 family protein+ko04141//Protein processing in endoplasmic…	XM_010918139.2 PREDICTED: Elaeis guineensis 16.9 kDa class I heat shock protein 2-like (LOC105041257), mRNA	16.9 kDa class I heat shock protein 2-like [Ananas comosus] >OAY80663.1 17.9 kDa class I heat shock protein [Ananas comosus]	Hsp20/alpha crystallin family	0
Unigene5607_All	13.22	13.19	13.09	31.16	30.59	33.95	K13993//HSP20 family protein+ko04141//Protein processing in endoplasmic reticulum;K13993//HSP20 family protein+ko04141//Protein processing in endoplasmic reticulum;K13993//HSP20 family protein+ko04141//Protein processing in endoplasmic reticulum;K13993//HSP20 family protein+ko04141//Protein processing in endoplasmic reticulum;K13993//HSP20 family protein+ko04141//Protein processing in endoplasmic…	XM_009336431.2 PREDICTED: Pyrus x bretschneideri 17.9 kDa class II heat shock protein-like (LOC103927504), mRNA	PREDICTED: 17.1 kDa class II heat shock protein-like [Prunus mume]	Hsp20/alpha crystallin family	0
Unigene56408_All	3.57	3.34	4.1	14.32	10.81	12.56	K13993//HSP20 family protein+ko04141//Protein processing in endoplasmic reticulum;K13993//HSP20 family protein+ko04141//Protein processing in endoplasmic reticulum;K13993//HSP20 family protein+ko04141//Protein processing in endoplasmic reticulum;K13993//HSP20 family protein+ko04141//Protein processing in endoplasmic reticulum;K13993//HSP20 family protein+ko04141//Protein processing in endoplasmic…	D21816.1 Lilium longiflorum LIM10 mRNA, partial cds, clone:plim10	small heat shock protein, partial [Lilium longiflorum]	Hsp20/alpha crystallin family	0
Unigene5810_All	13.06	14.34	10.68	26.17	27.05	30.2	K13993//HSP20 family protein+ko04141//Protein processing in endoplasmic reticulum;K13993//HSP20 family protein+ko04141//Protein processing in endoplasmic reticulum;K13993//HSP20 family protein+ko04141//Protein processing in endoplasmic reticulum;K13993//HSP20 family protein+ko04141//Protein processing in endoplasmic reticulum;K13993//HSP20 family protein+ko04141//Protein processing in endoplasmic…	XM_010916872.2 PREDICTED: Elaeis guineensis 17.1 kDa class II heat shock protein-like (LOC105040382), mRNA	17.3 kDa class II heat shock protein-like [Phoenix dactylifera]	Hsp20/alpha crystallin family	0
Unigene58568_All	11.9	10.98	11.29	106.21	99.75	101	K04079//molecular chaperone HtpG+ko04141//Protein processing in endoplasmic reticulum+ko04626//Plant-pathogen interaction;K04079//molecular chaperone HtpG+ko04141//Protein processing in endoplasmic reticulum+ko04626//Plant-pathogen interaction;K04079//molecular chaperone HtpG+ko04141//Protein processing in endoplasmic reticulum+ko04626//Plant-pathogen interaction;K04079//molecular chaperone HtpG+…	XM_020227598.1 PREDICTED: Ananas comosus heat shock protein 81-1 (LOC109706654), mRNA	PREDICTED: heat shock protein 83 isoform X1 [Malus domestica] >XP_008376648.1 PREDICTED: heat shock protein 83 isoform X2 [Malus domestica]	0	GO:0006457//protein folding;GO:0005524//ATP binding;GO:0051082//unfolded protein binding
Unigene59185_All	0	0	0	0.49	0.12	0.5	K09487//heat shock protein 90kDa beta+ko04141//Protein processing in endoplasmic reticulum+ko04626//Plant-pathogen interaction;K09487//heat shock protein 90kDa beta+ko04141//Protein processing in endoplasmic reticulum+ko04626//Plant-pathogen interaction;K09487//heat shock protein 90kDa beta+ko04141//Protein processing in endoplasmic reticulum+ko04626//Plant-pathogen interaction;K09487//heat shock…	XM_020305304.1 PREDICTED: Aegilops tauschii subsp. tauschii heat shock protein 90-6, mitochondrial (LOC109746175), mRNA	PREDICTED: heat shock protein 90-6, mitochondrial [Elaeis guineensis]	0	GO:0006457//protein folding;GO:0005783//endoplasmic reticulum;GO:0005524//ATP binding;GO:0051082//unfolded protein binding;GO:0048471//perinuclear region of cytoplasm;GO:0009570//chloroplast stroma
Unigene5921_All	0.07	0.95	2.69	5.17	5.65	4.1	K03283//heat shock 70kDa protein 1/2/6/8+ko03040//Spliceosome+ko04144//Endocytosis+ko04141//Protein processing in endoplasmic reticulum;K03283//heat shock 70kDa protein 1/2/6/8+ko03040//Spliceosome+ko04144//Endocytosis+ko04141//Protein processing in endoplasmic reticulum;K03283//heat shock 70kDa protein 1/2/6/8+ko03040//Spliceosome+ko04144//Endocytosis+ko04141//Protein processing in endoplasmic r…	XM_010931758.2 PREDICTED: Elaeis guineensis stromal 70 kDa heat shock-related protein, chloroplastic (LOC105051365), mRNA	PREDICTED: stromal 70 kDa heat shock-related protein, chloroplastic [Elaeis guineensis]	Hsp70 protein	GO:0006457//protein folding;GO:0006986//response to unfolded protein;GO:0005524//ATP binding;GO:0051085//chaperone cofactor-dependent protein refolding;GO:0031072//heat shock protein binding;GO:0034620//cellular response to unfolded protein;GO:0034605//cellular response to heat;GO:0005737//cytoplasm;GO:0042623//ATPase activity, coupled;GO:0051787//misfolded protein binding;GO:0051082//unfolded pr…
Unigene6034_All	3.58	5.04	3.59	38.3	42.93	40.51	K04079//molecular chaperone HtpG+ko04141//Protein processing in endoplasmic reticulum+ko04626//Plant-pathogen interaction;K04079//molecular chaperone HtpG+ko04141//Protein processing in endoplasmic reticulum+ko04626//Plant-pathogen interaction;K04079//molecular chaperone HtpG+ko04141//Protein processing in endoplasmic reticulum+ko04626//Plant-pathogen interaction;K04079//molecular chaperone HtpG+…	0	heat shock protein 2 [Tectona grandis]	0	GO:0006457//protein folding;GO:0005524//ATP binding;GO:0051082//unfolded protein binding
Unigene6160_All	0.16	0	0	4.35	3.25	3.88	K13993//HSP20 family protein+ko04141//Protein processing in endoplasmic reticulum;K13993//HSP20 family protein+ko04141//Protein processing in endoplasmic reticulum;K13993//HSP20 family protein+ko04141//Protein processing in endoplasmic reticulum;K13993//HSP20 family protein+ko04141//Protein processing in endoplasmic reticulum;K13993//HSP20 family protein+ko04141//Protein processing in endoplasmic…	0	17.8 kDa class I heat shock protein-like [Cucurbita pepo subsp. pepo]	0	0
Unigene6275_All	5.77	4.19	5.57	11.84	14.55	13.96	K13993//HSP20 family protein+ko04141//Protein processing in endoplasmic reticulum;K13993//HSP20 family protein+ko04141//Protein processing in endoplasmic reticulum;K13993//HSP20 family protein+ko04141//Protein processing in endoplasmic reticulum;K13993//HSP20 family protein+ko04141//Protein processing in endoplasmic reticulum;K13993//HSP20 family protein+ko04141//Protein processing in endoplasmic…	XM_010050921.2 PREDICTED: Eucalyptus grandis 17.9 kDa class II heat shock protein (LOC104437870), mRNA	17.1 kDa class II heat shock protein-like [Phoenix dactylifera]	Hsp20/alpha crystallin family	0
Unigene6409_All	113.61	107.21	102.83	213.47	244.6	282.64	K13993//HSP20 family protein+ko04141//Protein processing in endoplasmic reticulum;K13993//HSP20 family protein+ko04141//Protein processing in endoplasmic reticulum;K13993//HSP20 family protein+ko04141//Protein processing in endoplasmic reticulum;K13993//HSP20 family protein+ko04141//Protein processing in endoplasmic reticulum;K13993//HSP20 family protein+ko04141//Protein processing in endoplasmic…	XM_009417509.2 PREDICTED: Musa acuminata subsp. malaccensis 16.9 kDa class I heat shock protein 2-like (LOC103996582), mRNA	17.9 kDa class I heat shock protein [Panicum miliaceum]	Hsp20/alpha crystallin family	0
Unigene6460_All	6.54	7.01	6.62	24.19	23.88	23.5	K13993//HSP20 family protein+ko04141//Protein processing in endoplasmic reticulum;K13993//HSP20 family protein+ko04141//Protein processing in endoplasmic reticulum;K13993//HSP20 family protein+ko04141//Protein processing in endoplasmic reticulum;K13993//HSP20 family protein+ko04141//Protein processing in endoplasmic reticulum;K13993//HSP20 family protein+ko04141//Protein processing in endoplasmic…	D21816.1 Lilium longiflorum LIM10 mRNA, partial cds, clone:plim10	small heat shock protein, partial [Lilium longiflorum]	Hsp20/alpha crystallin family	0
Unigene6496_All	140.4	141.24	149.05	395.53	384.65	379.62	K13993//HSP20 family protein+ko04141//Protein processing in endoplasmic reticulum;K13993//HSP20 family protein+ko04141//Protein processing in endoplasmic reticulum;K13993//HSP20 family protein+ko04141//Protein processing in endoplasmic reticulum;K13993//HSP20 family protein+ko04141//Protein processing in endoplasmic reticulum;K13993//HSP20 family protein+ko04141//Protein processing in endoplasmic…	XM_010930652.2 PREDICTED: Elaeis guineensis 18.1 kDa class I heat shock protein (LOC105050569), mRNA	17.9 kDa class I heat shock protein [Panicum hallii] >PAN50440.1 hypothetical protein PAHAL_9G520200 [Panicum hallii]	Hsp20/alpha crystallin family	0
Unigene6670_All	9.08	8.1	8.14	24.39	26.87	29.7	K13993//HSP20 family protein+ko04141//Protein processing in endoplasmic reticulum;K13993//HSP20 family protein+ko04141//Protein processing in endoplasmic reticulum;K13993//HSP20 family protein+ko04141//Protein processing in endoplasmic reticulum;K13993//HSP20 family protein+ko04141//Protein processing in endoplasmic reticulum;K13993//HSP20 family protein+ko04141//Protein processing in endoplasmic…	AM709771.1 Triticum monococcum mRNA for 15.7 kDa heat-shock protein (hsp15.7 gene)	17.1 kDa class II heat shock protein-like [Phalaenopsis equestris]	Hsp20/alpha crystallin family	0
Unigene6765_All	3.66	3.57	6.32	13.2	12.46	13.93	K13993//HSP20 family protein+ko04141//Protein processing in endoplasmic reticulum;K13993//HSP20 family protein+ko04141//Protein processing in endoplasmic reticulum;K13993//HSP20 family protein+ko04141//Protein processing in endoplasmic reticulum;K13993//HSP20 family protein+ko04141//Protein processing in endoplasmic reticulum;K13993//HSP20 family protein+ko04141//Protein processing in endoplasmic…	D21816.1 Lilium longiflorum LIM10 mRNA, partial cds, clone:plim10	small heat shock protein, partial [Lilium longiflorum]	Hsp20/alpha crystallin family	0
Unigene6807_All	93.68	97.84	99.11	220.01	224.02	211.74	K13993//HSP20 family protein+ko04141//Protein processing in endoplasmic reticulum;K13993//HSP20 family protein+ko04141//Protein processing in endoplasmic reticulum;K13993//HSP20 family protein+ko04141//Protein processing in endoplasmic reticulum;K13993//HSP20 family protein+ko04141//Protein processing in endoplasmic reticulum;K13993//HSP20 family protein+ko04141//Protein processing in endoplasmic…	XM_020316209.1 PREDICTED: Aegilops tauschii subsp. tauschii 17.9 kDa class I heat shock protein-like (LOC109757387), mRNA	17.8 kDa class I heat shock protein-like [Cucurbita pepo subsp. pepo]	Hsp20/alpha crystallin family	0
Unigene7111_All	4.94	5.54	5.13	21.89	25.98	22.49	K04079//molecular chaperone HtpG+ko04141//Protein processing in endoplasmic reticulum+ko04626//Plant-pathogen interaction;K04079//molecular chaperone HtpG+ko04141//Protein processing in endoplasmic reticulum+ko04626//Plant-pathogen interaction;K04079//molecular chaperone HtpG+ko04141//Protein processing in endoplasmic reticulum+ko04626//Plant-pathogen interaction;K04079//molecular chaperone HtpG+…	0	heat shock protein 2 [Tectona grandis]	0	GO:0006457//protein folding;GO:0005524//ATP binding;GO:0051082//unfolded protein binding
Unigene7295_All	0.54	0.55	1.02	5.43	3.78	3.89	K04079//molecular chaperone HtpG+ko04141//Protein processing in endoplasmic reticulum+ko04626//Plant-pathogen interaction;K04079//molecular chaperone HtpG+ko04141//Protein processing in endoplasmic reticulum+ko04626//Plant-pathogen interaction;K04079//molecular chaperone HtpG+ko04141//Protein processing in endoplasmic reticulum+ko04626//Plant-pathogen interaction;K04079//molecular chaperone HtpG+…	KM510488.1 Ornithogalum longebracteatum heat shock protein 81-1 (HSP81) mRNA, complete cds	heat shock protein 81-1 isoform X2 [Asparagus officinalis]	Hsp90 protein	GO:0006457//protein folding;GO:0005524//ATP binding;GO:0051082//unfolded protein binding
Unigene7346_All	327.29	332.53	335.5	852.68	923.45	954.14	K13993//HSP20 family protein+ko04141//Protein processing in endoplasmic reticulum;K13993//HSP20 family protein+ko04141//Protein processing in endoplasmic reticulum;K13993//HSP20 family protein+ko04141//Protein processing in endoplasmic reticulum;K13993//HSP20 family protein+ko04141//Protein processing in endoplasmic reticulum;K13993//HSP20 family protein+ko04141//Protein processing in endoplasmic…	XM_010930652.2 PREDICTED: Elaeis guineensis 18.1 kDa class I heat shock protein (LOC105050569), mRNA	chaperone [Agave tequilana]	Hsp20/alpha crystallin family	0
Unigene7542_All	0.91	0.77	0.73	3.5	3.21	3.28	K09490//heat shock 70kDa protein 5+ko04141//Protein processing in endoplasmic reticulum+ko03060//Protein export;K09490//heat shock 70kDa protein 5+ko04141//Protein processing in endoplasmic reticulum+ko03060//Protein export;K09490//heat shock 70kDa protein 5+ko04141//Protein processing in endoplasmic reticulum+ko03060//Protein export;K09490//heat shock 70kDa protein 5+ko04141//Protein processing …	XM_010936528.2 PREDICTED: Elaeis guineensis luminal-binding protein 4 (LOC105054898), mRNA	PREDICTED: luminal-binding protein 2 [Musa acuminata subsp. malaccensis]	Hsp70 protein	GO:0016020//membrane;GO:0005788//endoplasmic reticulum lumen;GO:0006986//response to unfolded protein;GO:0005524//ATP binding;GO:0051085//chaperone cofactor-dependent protein refolding;GO:0031072//heat shock protein binding;GO:0034620//cellular response to unfolded protein;GO:0005737//cytoplasm;GO:0051787//misfolded protein binding;GO:0034663//endoplasmic reticulum chaperone complex;GO:0030968//e…
Unigene7802_All	7	6.97	7.22	18.83	18.38	18.56	K03283//heat shock 70kDa protein 1/2/6/8+ko03040//Spliceosome+ko04144//Endocytosis+ko04141//Protein processing in endoplasmic reticulum;K03283//heat shock 70kDa protein 1/2/6/8+ko03040//Spliceosome+ko04144//Endocytosis+ko04141//Protein processing in endoplasmic reticulum;K03283//heat shock 70kDa protein 1/2/6/8+ko03040//Spliceosome+ko04144//Endocytosis+ko04141//Protein processing in endoplasmic r…	XM_019850712.1 PREDICTED: Elaeis guineensis probable mediator of RNA polymerase II transcription subunit 37c (LOC105044427), mRNA	Heat shock protein 70 family [Corchorus capsularis]	Hsp70 protein	GO:0005524//ATP binding
Unigene7864_All	47.96	49.37	47.86	111.56	126.81	131.34	K13993//HSP20 family protein+ko04141//Protein processing in endoplasmic reticulum;K13993//HSP20 family protein+ko04141//Protein processing in endoplasmic reticulum;K13993//HSP20 family protein+ko04141//Protein processing in endoplasmic reticulum;K13993//HSP20 family protein+ko04141//Protein processing in endoplasmic reticulum;K13993//HSP20 family protein+ko04141//Protein processing in endoplasmic…	0	PREDICTED: 17.8 kDa class I heat shock protein-like [Daucus carota subsp. sativus] >KZM84801.1 hypothetical protein DCAR_027777 [Daucus carota subsp. sativus]	0	0
Unigene8023_All	0.61	1.34	0.78	2.02	2.06	2.78	K04079//molecular chaperone HtpG+ko04141//Protein processing in endoplasmic reticulum+ko04626//Plant-pathogen interaction;K04079//molecular chaperone HtpG+ko04141//Protein processing in endoplasmic reticulum+ko04626//Plant-pathogen interaction;K04079//molecular chaperone HtpG+ko04141//Protein processing in endoplasmic reticulum+ko04626//Plant-pathogen interaction;K04079//molecular chaperone HtpG+…	XM_010914921.2 PREDICTED: Elaeis guineensis heat shock protein 81-1 (LOC105038974), mRNA	heat shock protein 81-1 [Ornithogalum longebracteatum]	Hsp90 protein	GO:0006457//protein folding;GO:0005524//ATP binding;GO:0051082//unfolded protein binding
Unigene8028_All	21.09	20.64	22.05	79.58	76.49	74.12	K04079//molecular chaperone HtpG+ko04141//Protein processing in endoplasmic reticulum+ko04626//Plant-pathogen interaction;K04079//molecular chaperone HtpG+ko04141//Protein processing in endoplasmic reticulum+ko04626//Plant-pathogen interaction;K04079//molecular chaperone HtpG+ko04141//Protein processing in endoplasmic reticulum+ko04626//Plant-pathogen interaction;K04079//molecular chaperone HtpG+…	XM_020386500.1 PREDICTED: Asparagus officinalis heat shock protein 83 (LOC109820371), mRNA	heat shock protein 83 [Ornithogalum longebracteatum]	Hsp90 protein	GO:0006457//protein folding;GO:0005524//ATP binding;GO:0051082//unfolded protein binding
Unigene8039_All	0	0	0	7.53	6.79	5.35	K09490//heat shock 70kDa protein 5+ko04141//Protein processing in endoplasmic reticulum+ko03060//Protein export;K09490//heat shock 70kDa protein 5+ko04141//Protein processing in endoplasmic reticulum+ko03060//Protein export;K09490//heat shock 70kDa protein 5+ko04141//Protein processing in endoplasmic reticulum+ko03060//Protein export;K09490//heat shock 70kDa protein 5+ko04141//Protein processing …	XM_010936528.2 PREDICTED: Elaeis guineensis luminal-binding protein 4 (LOC105054898), mRNA	luminal-binding protein 2 [Ananas comosus]	Hsp70 protein	GO:0016020//membrane;GO:0005788//endoplasmic reticulum lumen;GO:0006986//response to unfolded protein;GO:0005524//ATP binding;GO:0051085//chaperone cofactor-dependent protein refolding;GO:0031072//heat shock protein binding;GO:0034620//cellular response to unfolded protein;GO:0005737//cytoplasm;GO:0051787//misfolded protein binding;GO:0034663//endoplasmic reticulum chaperone complex;GO:0030968//e…
Unigene8135_All	52.19	53.01	55.24	141.27	141.63	137.36	K13993//HSP20 family protein+ko04141//Protein processing in endoplasmic reticulum;K13993//HSP20 family protein+ko04141//Protein processing in endoplasmic reticulum;K13993//HSP20 family protein+ko04141//Protein processing in endoplasmic reticulum;K13993//HSP20 family protein+ko04141//Protein processing in endoplasmic reticulum;K13993//HSP20 family protein+ko04141//Protein processing in endoplasmic…	XM_010918139.2 PREDICTED: Elaeis guineensis 16.9 kDa class I heat shock protein 2-like (LOC105041257), mRNA	17.8 kDa class I heat shock protein-like [Phoenix dactylifera]	Hsp20/alpha crystallin family	0
Unigene8221_All	34.85	36.25	40.5	111.6	117.47	107.51	K04079//molecular chaperone HtpG+ko04141//Protein processing in endoplasmic reticulum+ko04626//Plant-pathogen interaction;K04079//molecular chaperone HtpG+ko04141//Protein processing in endoplasmic reticulum+ko04626//Plant-pathogen interaction;K04079//molecular chaperone HtpG+ko04141//Protein processing in endoplasmic reticulum+ko04626//Plant-pathogen interaction;K04079//molecular chaperone HtpG+…	XM_010936324.2 PREDICTED: Elaeis guineensis heat shock protein 83-like (LOC105054741), mRNA	heat shock protein 83 [Jatropha curcas] >KDP22224.1 hypothetical protein JCGZ_26055 [Jatropha curcas]	Hsp90 protein	GO:0006457//protein folding;GO:0005524//ATP binding;GO:0009408//response to heat;GO:0034605//cellular response to heat;GO:0005737//cytoplasm;GO:0048471//perinuclear region of cytoplasm;GO:0032991//protein-containing complex;GO:0009986//cell surface;GO:0005829//cytosol;GO:0051082//unfolded protein binding;GO:0050821//protein stabilization;GO:0005886//plasma membrane
Unigene8238_All	39.94	36.96	37.81	102.02	104.65	96.33	K13993//HSP20 family protein+ko04141//Protein processing in endoplasmic reticulum;K13993//HSP20 family protein+ko04141//Protein processing in endoplasmic reticulum;K13993//HSP20 family protein+ko04141//Protein processing in endoplasmic reticulum;K13993//HSP20 family protein+ko04141//Protein processing in endoplasmic reticulum;K13993//HSP20 family protein+ko04141//Protein processing in endoplasmic…	M99430.1 Ipomoea nil small heat shock protein, complete cds	hypothetical protein COLO4_21109 [Corchorus olitorius]	Hsp20/alpha crystallin family	0
Unigene8264_All	3.2	2.72	3.64	9.62	10.31	9.31	K03283//heat shock 70kDa protein 1/2/6/8+ko03040//Spliceosome+ko04144//Endocytosis+ko04141//Protein processing in endoplasmic reticulum;K03283//heat shock 70kDa protein 1/2/6/8+ko03040//Spliceosome+ko04144//Endocytosis+ko04141//Protein processing in endoplasmic reticulum;K03283//heat shock 70kDa protein 1/2/6/8+ko03040//Spliceosome+ko04144//Endocytosis+ko04141//Protein processing in endoplasmic r…	XM_019850712.1 PREDICTED: Elaeis guineensis probable mediator of RNA polymerase II transcription subunit 37c (LOC105044427), mRNA	heat shock cognate 70 kDa protein 2 [Oryza sativa Japonica Group] >AAX95352.1 dnaK-type molecular chaperone hsp70 - rice (fragment) [Oryza sativa Japonica Group] >ABA95500.1 Heat shock cognate 70 kDa protein, putative, expressed [Oryza sativa Japonica Group] >BAF28903.1 Os11g0703900 [Oryza sativa Japonica Group] >BAT15394.1 Os11g0703900 [Oryza sativa Japonica Group]	Hsp70 protein	GO:0006986//response to unfolded protein;GO:0005524//ATP binding;GO:0051085//chaperone cofactor-dependent protein refolding;GO:0031072//heat shock protein binding;GO:0034620//cellular response to unfolded protein;GO:0034605//cellular response to heat;GO:0005737//cytoplasm;GO:0042623//ATPase activity, coupled;GO:0051787//misfolded protein binding;GO:0051082//unfolded protein binding;GO:0042026//pr…
Unigene8290_All	21.53	25.66	25.37	132.7	134.93	124.6	K04079//molecular chaperone HtpG+ko04141//Protein processing in endoplasmic reticulum+ko04626//Plant-pathogen interaction;K04079//molecular chaperone HtpG+ko04141//Protein processing in endoplasmic reticulum+ko04626//Plant-pathogen interaction;K04079//molecular chaperone HtpG+ko04141//Protein processing in endoplasmic reticulum+ko04626//Plant-pathogen interaction;K04079//molecular chaperone HtpG+…	XM_012234792.2 PREDICTED: Jatropha curcas heat shock protein 83 (LOC105648415), mRNA	heat shock protein 83 [Cucurbita pepo subsp. pepo]	Hsp90 protein	GO:0006457//protein folding;GO:0005524//ATP binding;GO:0051082//unfolded protein binding
Unigene8512_All	2.56	2.43	3.08	10.56	9.55	9.01	K13993//HSP20 family protein+ko04141//Protein processing in endoplasmic reticulum;K13993//HSP20 family protein+ko04141//Protein processing in endoplasmic reticulum;K13993//HSP20 family protein+ko04141//Protein processing in endoplasmic reticulum;K13993//HSP20 family protein+ko04141//Protein processing in endoplasmic reticulum;K13993//HSP20 family protein+ko04141//Protein processing in endoplasmic…	D21816.1 Lilium longiflorum LIM10 mRNA, partial cds, clone:plim10	small heat shock protein, partial [Lilium longiflorum]	Hsp20/alpha crystallin family	0
Unigene8573_All	15.3	16.35	16.39	91.71	83.77	92.05	K13993//HSP20 family protein+ko04141//Protein processing in endoplasmic reticulum;K13993//HSP20 family protein+ko04141//Protein processing in endoplasmic reticulum;K13993//HSP20 family protein+ko04141//Protein processing in endoplasmic reticulum;K13993//HSP20 family protein+ko04141//Protein processing in endoplasmic reticulum;K13993//HSP20 family protein+ko04141//Protein processing in endoplasmic…	AM709771.1 Triticum monococcum mRNA for 15.7 kDa heat-shock protein (hsp15.7 gene)	17.1 kDa class II heat shock protein-like [Phalaenopsis equestris]	Hsp20/alpha crystallin family	0
Unigene8661_All	31.29	27.3	30.94	75.77	80.8	78.63	K13993//HSP20 family protein+ko04141//Protein processing in endoplasmic reticulum;K13993//HSP20 family protein+ko04141//Protein processing in endoplasmic reticulum;K13993//HSP20 family protein+ko04141//Protein processing in endoplasmic reticulum;K13993//HSP20 family protein+ko04141//Protein processing in endoplasmic reticulum;K13993//HSP20 family protein+ko04141//Protein processing in endoplasmic…	XM_010930652.2 PREDICTED: Elaeis guineensis 18.1 kDa class I heat shock protein (LOC105050569), mRNA	PREDICTED: 17.6 kDa class I heat shock protein 3-like [Cucumis melo]	Hsp20/alpha crystallin family	0
Unigene8918_All	44.56	48.23	49.54	120.94	140.96	139.38	K13993//HSP20 family protein+ko04141//Protein processing in endoplasmic reticulum;K13993//HSP20 family protein+ko04141//Protein processing in endoplasmic reticulum;K13993//HSP20 family protein+ko04141//Protein processing in endoplasmic reticulum;K13993//HSP20 family protein+ko04141//Protein processing in endoplasmic reticulum;K13993//HSP20 family protein+ko04141//Protein processing in endoplasmic…	XM_010930652.2 PREDICTED: Elaeis guineensis 18.1 kDa class I heat shock protein (LOC105050569), mRNA	PREDICTED: 16.9 kDa class I heat shock protein 2-like [Elaeis guineensis]	Hsp20/alpha crystallin family	0
Unigene9067_All	5.95	6.05	6.36	23.57	22.17	22.03	K03283//heat shock 70kDa protein 1/2/6/8+ko03040//Spliceosome+ko04144//Endocytosis+ko04141//Protein processing in endoplasmic reticulum;K03283//heat shock 70kDa protein 1/2/6/8+ko03040//Spliceosome+ko04144//Endocytosis+ko04141//Protein processing in endoplasmic reticulum;K03283//heat shock 70kDa protein 1/2/6/8+ko03040//Spliceosome+ko04144//Endocytosis+ko04141//Protein processing in endoplasmic r…	XM_019850712.1 PREDICTED: Elaeis guineensis probable mediator of RNA polymerase II transcription subunit 37c (LOC105044427), mRNA	PREDICTED: heat shock cognate 70 kDa protein 2-like [Gossypium arboreum]	Hsp70 protein	GO:0006986//response to unfolded protein;GO:0005524//ATP binding;GO:0051085//chaperone cofactor-dependent protein refolding;GO:0031072//heat shock protein binding;GO:0034620//cellular response to unfolded protein;GO:0034605//cellular response to heat;GO:0005737//cytoplasm;GO:0042623//ATPase activity, coupled;GO:0051787//misfolded protein binding;GO:0051082//unfolded protein binding;GO:0042026//pr…
Unigene9289_All	1802.5	1816.43	1908	4768.07	4562.01	4330.89	K13993//HSP20 family protein+ko04141//Protein processing in endoplasmic reticulum;K13993//HSP20 family protein+ko04141//Protein processing in endoplasmic reticulum;K13993//HSP20 family protein+ko04141//Protein processing in endoplasmic reticulum;K13993//HSP20 family protein+ko04141//Protein processing in endoplasmic reticulum;K13993//HSP20 family protein+ko04141//Protein processing in endoplasmic…	XM_009411485.2 PREDICTED: Musa acuminata subsp. malaccensis 18.1 kDa class I heat shock protein-like (LOC103991938), mRNA	17.8 kDa class I heat shock protein-like [Phoenix dactylifera]	Hsp20/alpha crystallin family	0
Unigene9351_All	21.98	19.07	20.44	61.05	80.37	74.61	K13993//HSP20 family protein+ko04141//Protein processing in endoplasmic reticulum;K13993//HSP20 family protein+ko04141//Protein processing in endoplasmic reticulum;K13993//HSP20 family protein+ko04141//Protein processing in endoplasmic reticulum;K13993//HSP20 family protein+ko04141//Protein processing in endoplasmic reticulum;K13993//HSP20 family protein+ko04141//Protein processing in endoplasmic…	XM_010930652.2 PREDICTED: Elaeis guineensis 18.1 kDa class I heat shock protein (LOC105050569), mRNA	17.9 kDa class I heat shock protein-like [Dendrobium catenatum] >PKU71939.1 17.9 kDa class I heat shock protein [Dendrobium catenatum]	Hsp20/alpha crystallin family	0
Unigene9502_All	24.64	13.21	17.77	0	0	0	K03283//heat shock 70kDa protein 1/2/6/8+ko03040//Spliceosome+ko04144//Endocytosis+ko04141//Protein processing in endoplasmic reticulum;K03283//heat shock 70kDa protein 1/2/6/8+ko03040//Spliceosome+ko04144//Endocytosis+ko04141//Protein processing in endoplasmic reticulum;K03283//heat shock 70kDa protein 1/2/6/8+ko03040//Spliceosome+ko04144//Endocytosis+ko04141//Protein processing in endoplasmic r…	XM_010931758.2 PREDICTED: Elaeis guineensis stromal 70 kDa heat shock-related protein, chloroplastic (LOC105051365), mRNA	PREDICTED: stromal 70 kDa heat shock-related protein, chloroplastic [Elaeis guineensis]	Hsp70 protein	GO:0006457//protein folding;GO:0006986//response to unfolded protein;GO:0005524//ATP binding;GO:0051085//chaperone cofactor-dependent protein refolding;GO:0031072//heat shock protein binding;GO:0034620//cellular response to unfolded protein;GO:0034605//cellular response to heat;GO:0005737//cytoplasm;GO:0042623//ATPase activity, coupled;GO:0051787//misfolded protein binding;GO:0051082//unfolded pr…
Unigene9633_All	1.55	2.32	2.12	7.51	8.79	6.11	K03283//heat shock 70kDa protein 1/2/6/8+ko03040//Spliceosome+ko04144//Endocytosis+ko04141//Protein processing in endoplasmic reticulum;K03283//heat shock 70kDa protein 1/2/6/8+ko03040//Spliceosome+ko04144//Endocytosis+ko04141//Protein processing in endoplasmic reticulum;K03283//heat shock 70kDa protein 1/2/6/8+ko03040//Spliceosome+ko04144//Endocytosis+ko04141//Protein processing in endoplasmic r…	XM_019850712.1 PREDICTED: Elaeis guineensis probable mediator of RNA polymerase II transcription subunit 37c (LOC105044427), mRNA	PREDICTED: heat shock cognate 70 kDa protein 2-like [Daucus carota subsp. sativus]	Hsp70 protein	GO:0006986//response to unfolded protein;GO:0048046//apoplast;GO:0005524//ATP binding;GO:0051085//chaperone cofactor-dependent protein refolding;GO:0031072//heat shock protein binding;GO:0016567//protein ubiquitination;GO:0034620//cellular response to unfolded protein;GO:0031625//ubiquitin protein ligase binding;GO:0005737//cytoplasm;GO:0051787//misfolded protein binding;GO:0005829//cytosol;GO:00…
Unigene9731_All	68.23	69.67	69.76	181.94	178.14	178.59	K04079//molecular chaperone HtpG+ko04141//Protein processing in endoplasmic reticulum+ko04626//Plant-pathogen interaction;K04079//molecular chaperone HtpG+ko04141//Protein processing in endoplasmic reticulum+ko04626//Plant-pathogen interaction;K04079//molecular chaperone HtpG+ko04141//Protein processing in endoplasmic reticulum+ko04626//Plant-pathogen interaction;K04079//molecular chaperone HtpG+…	XM_020386500.1 PREDICTED: Asparagus officinalis heat shock protein 83 (LOC109820371), mRNA	heat shock protein 83 [Ornithogalum longebracteatum]	Hsp90 protein	GO:0006457//protein folding;GO:0005524//ATP binding;GO:0051082//unfolded protein binding
Unigene9812_All	27.24	25.08	27.72	58.1	59.54	59.97	K04079//molecular chaperone HtpG+ko04141//Protein processing in endoplasmic reticulum+ko04626//Plant-pathogen interaction;K04079//molecular chaperone HtpG+ko04141//Protein processing in endoplasmic reticulum+ko04626//Plant-pathogen interaction;K04079//molecular chaperone HtpG+ko04141//Protein processing in endoplasmic reticulum+ko04626//Plant-pathogen interaction;K04079//molecular chaperone HtpG+…	XM_020227598.1 PREDICTED: Ananas comosus heat shock protein 81-1 (LOC109706654), mRNA	heat shock family 90 protein [Lilium formosanum x Lilium longiflorum]	Hsp90 protein	GO:0006457//protein folding;GO:0005524//ATP binding;GO:0051082//unfolded protein binding
